# Supplementary material for: Genetic or pharmacological GHSR blockade has sexually dimorphic effects in rodents on a high-fat diet
Source: Commun Biol. 2024 May 25;7:632. doi: 10.1038/s42003-024-06303-5 (PMC11127961; doi:10.1038/s42003-024-06303-5)
Supplement: Supplementary file 4 — Supplementary Data 1 [file 42003_2024_6303_MOESM4_ESM.xlsx]

## Sheet: males body weight Fig1
Months	WT-Chow						GHSR-KO Chow							WT-HFD							GHSR-KO HFD
1	341.88	474.48	452.6	461.1	403.68	461.63	352.83	365.43	416.28	403.5	434.45	476	429.45	583.55	610.93	385.75	433.78	474.2	451.43	463.85	478.45	488.58	465.9	501.4	381.75	394.43	377.1	350.7
2	474.93	518.05	518.03	578.75	500.53	558.48	494.7	518.28	471.85	465.13	499.23	558.68	489.13	678.43	723.08	563.98	538.7	577.38	571.83	552.33	529.33	565.33	555.55	563.75	471.58	552.08	532.4	499.03
3	557	549.4	559.35	645.3	573.2	626.58	564.5	603.05	492.6	507.13	540.38	608.35	531.58	770.63	825.7	668.98	601.93	633.58	638.8	606.8	559.45	611.65	611.48	606.23	526.45	627.28	611.8	586.65
4	589.86	576.56	589.62	712.18	614.46	682.22	600.68	649.68	524.46	540	578.06	653.5	558.06	825.46	907.32	744.08	633.08	696.9	720.7	661.56	581.06	642.86	650.48	665.44	584.32	704.3	663	667.64
5	634.28	589.98	613.85	764.85	667.63	735.43	625.18	697.85	548.35	572.4	611.2	693.2	581.98	876.35	984.65	797.68	691.85	741.45	779.35	722.18	614.53	685.38	688.55	706.1	622.65	758.58	715.1	720.33
6	670.13	611.28	646.18	800.25	698.68	771.68	648.05	733.5	573.28	599.08	643.78	719.8	606.03	892.05	1052.58	834.25	714.7	784.53	829.58	771.53	647.68	724.13	705.25	728.78	659.35	809.73	759.48	768.43
7	705.45	630	680.13	835.28	730.05	811.6	669.18	758.95	596.75	625.7	692.5	763.13	634.2	956.53	1109.25	873.5	751.78	833.55	896.08	832.33	685.4	769.98	732.55	770.6	685.45	866.1	824.58	811.93
8	736.5	641.5	706.84	873.82	752.28	859.9	690.8	792.56	615.08	653.94	739.04	801.88	664.1	1003.88	1189.08	917.98	797.28	913.76	968.14	895.32	719.42	810.52	765.42	819.44	740.2	917.3	881.22	866
9	770.87	659.8	737.23	909.33	783.7	902.1	709.87	826.6	631.1	684.4	790.97	841.37	694.67	1055.87	1284.2	956.43	850.43	983.13	1048.2	967.43	783.87	855.93	796.07	869	780.2	990.37	951.63	914.97
10	784.6	651.6	766.93	944.25	814.65	932.95	717.23	843.93	657.1	690.5	823.93	884.18	719.38	1091.85	1337.18	995.63	890.25	1033.8	1094.43	1008.5	768.78	894.2	824.4	905.88	817.03	1059.95	1011.83	952.88
11	812.65	649.63	775.38	975.1	836.25	967.5	742.4	881.48	654.05	708.75	868	929.75	741.25	1140.3	1411.38	1036.13	931.58	1092.13	1153.65	1053.5	798.58	937.33	859.18	937.33	881.58	1122.25	1050.25	1002.25
12	815.46	626.9	781.8	1007	838.8	976	731.36	880.56	661.2	740.4	905.2	962.2	752.2	1159.32	1417.92	1039.94	954.8	1120.2	1196.8	1106.4	798.14	943.04	868.3	939	932	1183.6	1114.4	1057.4

## Sheet: females body weight Fig1
Months	WT-Chow										GHSR-KO Chow							WT-HFD						GHSR-KO HFD
1	320.93	305.78	262.9	232.93	295.18	235.68	251.4	347.78	335.63	302.53	317.23	271.38	312.78	246	269.03	271.6	328.48	348.08	295.43	251.63	307.05	290.43	288.08	305.23	232.23	356.2	371.95	270.5	271.23	288.18	301.35	340.1	322.43
2	335.75	325.5	288.28	289.95	332.85	288.48	291.3	385.48	359.58	306.48	332.98	285.95	326.48	281.98	281.85	279.18	340.98	372.83	312.78	295.28	350.43	348.58	292.18	326.5	269.5	388.45	384.08	313.58	318.85	296.33	304.5	355.98	340.78
3	354.28	344.2	314.98	325.98	358.73	293.8	307.5	415.5	385.13	321.65	350.35	298.75	347.15	302.8	283.78	290.53	352.78	393.25	333.05	315.3	372.85	369.33	301.88	351.98	297.65	422.88	396.05	332.55	335.28	297.55	317.18	380.35	359.6
4	362.38	361.16	322.92	346.06	369.36	306.68	336.24	441.12	409.34	340.2	364.46	309.08	355.62	308.36	293.36	312	385.94	409.52	353.62	336.98	404.02	385.92	323.88	379.52	330.6	447.56	429.48	365.38	345.72	309.24	336.86	401.94	387.64
5	367.33	375.68	332.78	369.05	389.8	321.95	353.38	455.45	445.08	355.3	363.4	317.45	358.38	330.9	301.48	325.13	426.43	418.28	357.42	351.95	439.5	403.8	368.3	393.7	352.85	473.93	445.6	379.95	353.58	324.83	353.95	436.83	405.7
6	395.75	401.85	342.8	382.6	407.2	327	366.23	472.48	467	366	396.8	340.65	387.03	357.73	310.25	327.95	446.65	459.8	368.18	373.73	459.68	411	397.5	419.2	378.6	521.9	483.55	403.48	351.5	336.43	367.65	465.05	440.43
7	413.5	411.6	347.5	385.65	430.3	336.83	380.13	467.35	490.6	379.15	418.5	355.88	395.18	381.85	322.4	347.1	473.4	466.8	374.98	397	500.48	430.28	432.3	456.73	403.83	549.25	540.05	423.45	362.1	349.3	383.55	475.65	475.25
8	434.36	426.54	369.24	394.38	445.82	351.52	402.36	497.2	518	391.6	443.64	395.72	425.8	407.98	323.6	337.2	498.6	498.36	387.94	438.78	548.88	456.88	473	487.14	417	586.04	549.42	469.26	387.76	371.2	393	522.8	506.4
9	459.17	452.93	388.87	403.67	477	372.73	426.6	523.33	550.67	413.33	461.2	434.07	454.67	433.77	336.67	346	508.67	558	405.3	460.23	599.33	498.2	494.67	547.63	474.2	626.63	579.27	505.57	405.9	385.67	401	563.33	537
10	471.38	467.03	385.25	413.65	490.68	389.93	444.4	543.25	597.75	434.25	460.58	435.2	482.95	458.8	354	357.25	537.5	587.5	412.3	490.85	644.58	536.48	516.5	583.35	495.95	654.53	588.25	521.83	427.2	426.25	452.5	605.75	570.25
11	509.83	486.68	407.08	417.6	514.08	409.53	460.15	579.75	654.75	455.25	500.88	463.53	499.45	474.6	373.75	377.75	564	634.83	432.95	518.35	696.78	584.1	574.5	632.85	528.48	716.2	610.53	534.18	455.63	478.25	514.5	675.5	635.5
12	509.8	487.44	394.74	413.44	523.2	413	475.2	635	667.4	472.4	515.1	465.98	499.84	478.6	396.8	404	587.2	645.3	430.88	521.4	722	605	638.2	656.86	532.18	731.84	635.5	556.2	470.6	534.6	574.2	749	721.8

## Sheet: males foodintake Fig1
Months	WT-HFD							GHSR-KO HFD
1	202.7	194.6	191.8	137.5	146.6	156.3	191.1	144.6	157.3	159.9	136.5	116.4	185.5	173	160.9
2	147	153.4	156.3	152.8	172.2	180	141.3	117.7	122.9	127.6	152.5	135.7	150.2	158.7	145.1
3	155.5	154.1	150.3	137.3	150.5	149.7	144.3	106.7	122.2	122	144.4	121.3	149.1	152.5	142.1
4	170.9	186.9	179.4	122.9	151.4	153.4	139.5	137.5	141.1	143.1	145.6	121.5	147.2	133.7	144.8
5	152.8	167.1	146.4	131.7	130.7	153.7	124.5	117.5	125.6	126.7	131.3	114.6	116.3	119.1	120.6
6	132.6	154.5	141.2	107.6	116.4	133	126.4	113.7	123.2	110.8	111.1	100.5	133.7	116.8	123.3
7	161.6	158.9	146	116.4	130.2	137	159.9	123.7	129.7	126.8	123	102.8	156.9	166.8	148.1
8	131.2	154.2	138.1	153.4	180.4	180.5	116.5	107.1	112.6	110.1	162.9	147.7	111.9	115.3	108.5
9	199.8	222.4	190.4	109.2	127.1	136.3	149.9	150.1	162.9	159.5	115.3	99.8	141.1	148.1	128.8
10	128.4	155.5	142.6	140.7	160.3	154.4	108.6	104.7	121.7	108.3	148.5	128.9	118.2	124.7	102.5
11	177.6	190.7	173.8	110	127.1	128.6	122.8	140.8	144	134.4	102.5	99.4	134.1	128.3	119.6
12	137.7	133.2	140.2	112.6	129.6	143.9	146.9	98.9	108	118.1	102.2	96.3	138	150.7	152.5

## Sheet: females foodintake Fig1
Months	WT-HFD						GHSR-KO HFD
1	123.4	109.1	91.1	110.3	100.9	107.1	104.4	105.7	116.8	112.5	93.7	102.1	92.6	115.8	140.9	105.2
2	96.7	81	101.3	114.9	121.5	67.8	85.7	92.8	97.4	97.5	108.9	109.2	69.2	70.5	86.9	83.9
3	93.4	83.5	90.2	94.5	97.6	63.3	88.1	96.7	99.1	92.8	96.5	87.1	61.6	66.8	80.1	78.1
4	116.2	100.4	89.7	100	99.1	75.6	109	120.3	118.7	141	100.4	80.9	65.9	78.2	96.9	86.1
5	98.5	71.1	92.5	106.3	105.3	96.1	93.2	106.8	108.2	134.1	104	89.1	82.1	98.7	114.1	104.5
6	107.1	76.7	73	82.5	83.2	82.3	85.9	92.6	102.7	93.3	83.5	67.2	62.3	67.9	85	71.9
7	93.2	74.6	82.5	95.6	85	62.7	103.4	95	98.7	143.6	92.2	72.1	53.8	63.5	75.4	72.8
8	94.2	72.9	106.7	121.8	113.1	81.6	74.4	86.7	92.5	86.6	123.6	98.9	62.2	69.5	86.5	75.3
9	132.9	95.7	71.8	91	85.1	97.5	135.9	133.3	135.1	120.1	86.3	64.6	75.8	72.4	121.4	94.5
10	99.3	69.7	105.8	122.6	114.9	96.3	91.7	92.8	91.2	77.9	109.1	91.8	72.5	77.5	103.1	96.4
11	118.2	84.7	99.7	126.2	120	94.9	114.9	107.7	131.8	97.5	105.2	94.2	89.5	104	121.5	106.3
12	83.5	60.2	72.2	95.8	89.6	149.3	106.2	95.6	84.1	92.2	89	76.2	125.2	137.8	158.6	155.2

## Sheet: BAT temp male Fig4
WT-Chow						GHSR-KO Chow							WT-HFD							GHSR-KO HFD
34.9	35.4	33.4	33.4	35.4	35.2	36.7	35.4	34.2	35.6	35.8	36.1	36	33.1	35.4	35.2	34.1	34.7	34.8	35.3	35.7	35.7	35.6	34.9	34.2	36.7	34.9	35.7

## Sheet: BAT temp female Fig4
WT-Chow										GHSR-KO Chow							WT-HFD						GHSR-KO HFD
33.9	35.1	34.7	35.5	35.2	35.4	34.9	35	34.8	34	35.2	35.2	33.9	35.9	34.1	34.4	33.6	35.1	35.6	36	33.4	34.5	34.1	35	34.7	34.2	34.5	35.9	34.5	35.4	33.9	32.7	34.7

## Sheet: Ghr ind fi males Fig7
veh/veh	PF/veh	veh/ghr	PF/ghr
41	105	280	175
0	63	115	32
8	0	207	250
5	62	138	72
54	12	450	186
0	0	426	136
0	19	425	162
0	5	383	330
52	1	596	413
			146
		339	253
		374
		503	457
		222	208
		319	282

## Sheet: Ghr ind fi females Fig7
veh/veh	PF/veh	veh/ghr	PF/ghr
27	4	534	625
0	69	207	326
38	12	277	123
47		494	404
19		215	326
			498
			605
		585	258
		338	316

## Sheet: PFbinge WT males Fig8
days	icv. Vehicle															icv. PF-5190457
1	18	192	343		138		109	324	451	257	174	270	82	190	310	59	17	75	44	381	561	237	39	120	93
2	205	269	609	360	129		369	466	636	625	430	677	271	440	696	92	2		34	268	284	155	55	80	25
3	576	164	542	389	108	217	197	547	487	375	344	606	272	405	663	178	24		1	97	464	7	61	110	45
4	432	235	531	417	412	421	162	598	758	572	386	656	274	279	507	216	17		6	168	392	43	21	69	59

## Sheet: PFbinge WTfemales Fig8
days	icv. Vehicle									icv. PF-5190457
1	83	114	367	277	420	16	198	20	214	81	39	126	34	56	31	69	219	0	59
2	399	250	313	156	502	351	30	11	286	65	141	357	26	113	47	228	354	256	65
3	584	418	528	66	204	403	661	256	163	65	281	249	34	254	34	132	322	504	0
4	577	279	633	82	294	252	989	253	346	84	393	311	10	317	42	75	117	141	19

[truncated: 1 more sheets: PFbinge KOmales Fig8]
