# Supplementary material for: Genetic or pharmacological GHSR blockade has sexually dimorphic effects in rodents on a high-fat diet
Source: Commun Biol. 2024 May 25;7:632. doi: 10.1038/s42003-024-06303-5 (PMC11127961; doi:10.1038/s42003-024-06303-5)
Supplement: Supplementary file 5 — Supplementary Data 2-6 [file 42003_2024_6303_MOESM5_ESM.xlsx]

## Sheet: Supplementary Data 2
Supplementary Data 2 GSEA results for homozygous GHSR-KO with high fat diet vs. wildtype with high fat diet. Genes were ranked by log2 fold change values, and GSEA was run with 10,000 gene set permutations. Significance values listed as zero indicate less than 1/10,000.
Higher in GHSR-KO HFD								Lower in GHSR-KO HFD
NAME	SIZE	ES	NES	NOM p-val	FDR q-val	FWER p-val		NAME	SIZE	ES	NES	NOM p-val	FDR q-val	FWER p-val
REACTOME_THE_CITRIC_ACID_TCA_CYCLE_AND_RESPIRATORY_ELECTRON_TRANSPORT	147	0.708081	3.42116	0	0	0		REACTOME_RAC1_GTPASE_CYCLE	100	-0.4989	-2.82989	0	0	0
WP_ELECTRON_TRANSPORT_CHAIN_OXPHOS_SYSTEM_IN_MITOCHONDRIA	83	0.752242	3.32425	0	0	0		REACTOME_CDC42_GTPASE_CYCLE	85	-0.512775	-2.80569	0	0	0
REACTOME_STRIATED_MUSCLE_CONTRACTION	33	0.899786	3.27447	0	0	0		WP_NEOVASCULARISATION_PROCESSES	25	-0.644645	-2.61843	0	0.000188525	0.0004
REACTOME_RESPIRATORY_ELECTRON_TRANSPORT_ATP_SYNTHESIS_BY_CHEMIOSMOTIC_COUPLING_AND_HEAT_PRODUCTION_BY_UNCOUPLING_PROTEINS	104	0.712385	3.27164	0	0	0		NABA_MATRISOME	319	-0.374981	-2.54752	0	0.000351082	0.001
WP_STRIATED_MUSCLE_CONTRACTION_PATHWAY	34	0.886365	3.25186	0	0	0		NABA_CORE_MATRISOME	113	-0.435487	-2.52944	0	0.000365936	0.0013
REACTOME_MUSCLE_CONTRACTION	119	0.68437	3.21206	0	0	0		REACTOME_EXTRACELLULAR_MATRIX_ORGANIZATION	124	-0.421072	-2.4839	0	0.000629468	0.0027
KEGG_OXIDATIVE_PHOSPHORYLATION	91	0.716749	3.20757	0	0	0		WP_NEURAL_CREST_DIFFERENTIATION	38	-0.532302	-2.43153	0	0.00121216	0.0061
REACTOME_RESPIRATORY_ELECTRON_TRANSPORT	85	0.721575	3.20663	0	0	0		REACTOME_INTEGRIN_CELL_SURFACE_INTERACTIONS	33	-0.531919	-2.33568	0	0.00464706	0.0263
KEGG_PARKINSONS_DISEASE	92	0.706653	3.17764	0	0	0		REACTOME_FORMATION_OF_THE_CORNIFIED_ENVELOPE	17	-0.645391	-2.32362	0	0.00485111	0.0309
REACTOME_MITOCHONDRIAL_TRANSLATION	84	0.688469	3.04911	0	0	0		REACTOME_KERATINIZATION	17	-0.645391	-2.30868	0	0.00527043	0.0371
WP_OXIDATIVE_PHOSPHORYLATION	47	0.761984	3.01924	0	0	0		NABA_ECM_AFFILIATED	57	-0.463304	-2.30496	0	0.00499065	0.0386
KEGG_CARDIAC_MUSCLE_CONTRACTION	56	0.720894	2.96351	0	0	0		REACTOME_COLLAGEN_FORMATION	35	-0.514753	-2.29874	0	0.00497951	0.0419
KEGG_HUNTINGTONS_DISEASE	117	0.632022	2.95089	0	0	0		PID_EPHRINB_REV_PATHWAY	14	-0.68543	-2.29715	0.000267023	0.00472416	0.043
REACTOME_COMPLEX_I_BIOGENESIS	46	0.727573	2.86633	0	0	0		REACTOME_COLLAGEN_BIOSYNTHESIS_AND_MODIFYING_ENZYMES	26	-0.558057	-2.2885	0	0.00489908	0.0481
REACTOME_MITOCHONDRIAL_PROTEIN_IMPORT	56	0.693632	2.85798	0	0	0		KEGG_ECM_RECEPTOR_INTERACTION	39	-0.492306	-2.24419	0	0.00787218	0.0812
WP_MITOCHONDRIAL_COMPLEX_I_ASSEMBLY_MODEL_OXPHOS_SYSTEM	43	0.725786	2.82102	0	0	0		PID_AMB2_NEUTROPHILS_PATHWAY	16	-0.639504	-2.23897	0	0.00783978	0.0859
KEGG_ALZHEIMERS_DISEASE	117	0.595593	2.78238	0	0	0		KEGG_CYTOKINE_CYTOKINE_RECEPTOR_INTERACTION	71	-0.423715	-2.23424	0	0.00787333	0.0915
REACTOME_PYRUVATE_METABOLISM_AND_CITRIC_ACID_TCA_CYCLE	47	0.698179	2.76578	0	0	0		KEGG_CELL_ADHESION_MOLECULES_CAMS	55	-0.445588	-2.22335	0	0.00848252	0.1038
WP_NONALCOHOLIC_FATTY_LIVER_DISEASE	112	0.593276	2.7488	0	0	0		PID_RAC1_REG_PATHWAY	20	-0.586097	-2.20733	0.00116279	0.00981879	0.125
REACTOME_PROTEIN_LOCALIZATION	111	0.58717	2.73433	0	0	0		REACTOME_ECM_PROTEOGLYCANS	29	-0.522941	-2.19432	0.000321958	0.0110169	0.1465
REACTOME_CITRIC_ACID_CYCLE_TCA_CYCLE	21	0.823751	2.7149	0	0	0		NABA_ECM_GLYCOPROTEINS	89	-0.391863	-2.19073	0	0.0109889	0.1529
KEGG_CITRATE_CYCLE_TCA_CYCLE	24	0.774017	2.63407	0	0	0		REACTOME_PLATELET_AGGREGATION_PLUG_FORMATION	14	-0.649928	-2.18942	0.00026738	0.0106969	0.1557
WP_METABOLIC_REPROGRAMMING_IN_COLON_CANCER	33	0.714122	2.61348	0	3.43669e-06	0.0001		NABA_PROTEOGLYCANS	10	-0.729178	-2.18798	0.000513347	0.0104509	0.1588
WP_TCA_CYCLE_AKA_KREBS_OR_CITRIC_ACID_CYCLE	18	0.818155	2.55949	0	3.29349e-06	0.0001		PID_S1P_S1P1_PATHWAY	14	-0.648777	-2.17935	0.00108313	0.0111116	0.1749
REACTOME_TRANSLATION	223	0.50131	2.54253	0	3.16176e-06	0.0001		REACTOME_G_ALPHA_Q_SIGNALLING_EVENTS	79	-0.401457	-2.17442	0	0.0112847	0.1837
WP_GLYCOLYSIS_AND_GLUCONEOGENESIS	29	0.710106	2.52588	0	3.04015e-06	0.0001		WP_NOTCH1_REGULATION_OF_HUMAN_ENDOTHELIAL_CELL_CALCIFICATION	14	-0.644058	-2.17355	0.00053234	0.0109309	0.185
REACTOME_CRISTAE_FORMATION	27	0.722717	2.51965	0	2.92755e-06	0.0001		NABA_MATRISOME_ASSOCIATED	206	-0.339117	-2.17003	0	0.0110712	0.1932
KEGG_HYPERTROPHIC_CARDIOMYOPATHY_HCM	55	0.610436	2.49386	0	2.823e-06	0.0001		WP_GPCRS_OTHER	24	-0.546787	-2.16808	0	0.0109135	0.1968
KEGG_VALINE_LEUCINE_AND_ISOLEUCINE_DEGRADATION	32	0.675566	2.44794	0	8.22196e-06	0.0003		KEGG_JAK_STAT_SIGNALING_PATHWAY	47	-0.450677	-2.15702	0	0.0119016	0.2192
REACTOME_CARDIAC_CONDUCTION	64	0.563405	2.3883	0	1.85288e-05	0.0007		PID_ALK1_PATHWAY	13	-0.652075	-2.15018	0.000537346	0.0123789	0.2346
REACTOME_MITOCHONDRIAL_FATTY_ACID_BETA_OXIDATION	24	0.704777	2.37954	0	2.30174e-05	0.0009		REACTOME_LAMININ_INTERACTIONS	16	-0.612628	-2.14866	0.000845785	0.0121997	0.2389
REACTOME_GLYOXYLATE_METABOLISM_AND_GLYCINE_DEGRADATION	23	0.701644	2.35773	0	3.70923e-05	0.0015		REACTOME_ASSEMBLY_OF_COLLAGEN_FIBRILS_AND_OTHER_MULTIMERIC_STRUCTURES	21	-0.559959	-2.12673	0.0014497	0.0151524	0.2956
BIOCARTA_ETC_PATHWAY	10	0.887931	2.33733	0	4.07516e-05	0.0017		PID_NECTIN_PATHWAY	21	-0.555612	-2.12567	0.000583771	0.0148778	0.299
REACTOME_ION_HOMEOSTASIS	34	0.631678	2.33413	0	4.89032e-05	0.0021		WP_PROSTAGLANDIN_SYNTHESIS_AND_REGULATION	22	-0.551848	-2.12551	0.00151883	0.0144606	0.2991
WP_MITOCHONDRIAL_CIV_ASSEMBLY	29	0.658118	2.33267	0	4.97792e-05	0.0022		REACTOME_DISEASES_ASSOCIATED_WITH_O_GLYCOSYLATION_OF_PROTEINS	26	-0.51964	-2.12306	0.000921659	0.01442	0.3057
REACTOME_GLUCONEOGENESIS	20	0.722709	2.32557	0	6.37258e-05	0.0029		REACTOME_GPVI_MEDIATED_ACTIVATION_CASCADE	16	-0.603488	-2.11371	0.000547196	0.0156476	0.3344
KEGG_DILATED_CARDIOMYOPATHY	57	0.564585	2.32165	0	7.0632e-05	0.0033		REACTOME_ADHERENS_JUNCTIONS_INTERACTIONS	19	-0.572623	-2.10631	0.000572574	0.0165223	0.357
WP_FATTY_ACID_BETA_OXIDATION	22	0.6867	2.27685	0	0.000158058	0.0076		PID_AVB3_INTEGRIN_PATHWAY	32	-0.484372	-2.10149	0.000324886	0.0169721	0.3713
KEGG_PROPANOATE_METABOLISM	23	0.681233	2.26968	0	0.00018243	0.009		WP_HEMATOPOIETIC_STEM_CELL_DIFFERENTIATION	20	-0.555712	-2.10094	0	0.0166225	0.3726
REACTOME_FORMATION_OF_ATP_BY_CHEMIOSMOTIC_COUPLING	16	0.745639	2.25539	0	0.000280677	0.0142		WP_RAS_AND_BRADYKININ_PATHWAYS_IN_COVID19	11	-0.677736	-2.09327	0.00105792	0.0174627	0.3952
REACTOME_MITOCHONDRIAL_BIOGENESIS	66	0.528036	2.24308	0	0.000339555	0.0175		WP_DEREGULATION_OF_RAB_AND_RAB_EFFECTOR_GENES_IN_BLADDER_CANCER	9	-0.728239	-2.08483	0.000744786	0.0187251	0.4255
REACTOME_FATTY_ACID_METABOLISM	86	0.502506	2.24105	0	0.000346668	0.0183		REACTOME_SIGNALING_BY_GPCR	231	-0.315673	-2.0609	0	0.0236948	0.5107
KEGG_GLYCOLYSIS_GLUCONEOGENESIS	33	0.6079	2.22903	0	0.000405032	0.0218		REACTOME_O_GLYCOSYLATION_OF_TSR_DOMAIN_CONTAINING_PROTEINS	20	-0.542594	-2.04305	0.000585823	0.0278533	0.5761
KEGG_BUTANOATE_METABOLISM	16	0.721006	2.20774	0.000157332	0.000568715	0.0314		KEGG_PHOSPHATIDYLINOSITOL_SIGNALING_SYSTEM	45	-0.42895	-2.03406	0.000364431	0.029749	0.6081
KEGG_VIRAL_MYOCARDITIS	34	0.598642	2.19515	0	0.000668337	0.0378		WP_HIPPOMERLIN_SIGNALING_DYSREGULATION	63	-0.391124	-2.03392	0	0.0291468	0.6086
KEGG_PEROXISOME	40	0.56668	2.18141	0	0.000822709	0.0473		PID_SYNDECAN_1_PATHWAY	19	-0.552483	-2.03376	0.00198977	0.0285613	0.6093
REACTOME_GLUCOSE_METABOLISM	46	0.554318	2.17724	0	0.000857255	0.0502		WP_PI3KAKT_SIGNALING_PATHWAY	152	-0.330653	-2.03144	0	0.0286263	0.6182
REACTOME_PHASE_0_RAPID_DEPOLARISATION	19	0.681146	2.15011	0.000153752	0.00131443	0.0768		WP_CANONICAL_AND_NONCANONICAL_NOTCH_SIGNALING	17	-0.56834	-2.02127	0.0025196	0.0310953	0.6569
WP_TCA_CYCLE_AND_DEFICIENCY_OF_PYRUVATE_DEHYDROGENASE_COMPLEX_PDHC	13	0.749222	2.14794	0.000317259	0.00133923	0.0798		WP_ANGIOGENESIS	14	-0.598482	-2.0142	0.00241222	0.0325473	0.6802
REACTOME_PEROXISOMAL_PROTEIN_IMPORT	37	0.570301	2.14301	0	0.00142016	0.0859		REACTOME_ERYTHROCYTES_TAKE_UP_OXYGEN_AND_RELEASE_CARBON_DIOXIDE	6	-0.812462	-2.01141	0.000691722	0.0328094	0.6897
REACTOME_PYRUVATE_METABOLISM	24	0.633161	2.14216	0	0.00141562	0.0871		WP_PRIMARY_FOCAL_SEGMENTAL_GLOMERULOSCLEROSIS_FSGS	42	-0.431643	-2.01059	0	0.0324132	0.6927
WP_MITOCHONDRIAL_CIII_ASSEMBLY	15	0.717186	2.14193	0.00015674	0.00139589	0.0876		PID_RHOA_REG_PATHWAY	29	-0.477939	-2.00889	0.0015753	0.0323208	0.6984
REACTOME_GLYCOGEN_METABOLISM	22	0.640869	2.12888	0	0.00171678	0.1083		KEGG_HEMATOPOIETIC_CELL_LINEAGE	28	-0.48314	-2.00885	0.000939555	0.031737	0.6986
WP_LIPID_METABOLISM_PATHWAY	18	0.674887	2.11669	0.000463607	0.00213257	0.1358		PID_CDC42_REG_PATHWAY	14	-0.599341	-2.00163	0.00162778	0.0333513	0.7239
KEGG_PYRUVATE_METABOLISM	24	0.627211	2.10959	0	0.00234118	0.1503		REACTOME_RHO_GTPASE_CYCLE	233	-0.304827	-1.98959	0	0.0368949	0.7691
WP_GLYCOGEN_SYNTHESIS_AND_DEGRADATION	28	0.600428	2.10439	0.000295902	0.00245662	0.1598		REACTOME_PLATELET_ACTIVATION_SIGNALING_AND_AGGREGATION	129	-0.330389	-1.97423	0	0.0420178	0.8205
WP_AMINO_ACID_METABOLISM	50	0.515358	2.05783	0	0.00471699	0.29		REACTOME_NRAGE_SIGNALS_DEATH_THROUGH_JNK	28	-0.475999	-1.96502	0.00285805	0.0452314	0.8474
REACTOME_METABOLISM_OF_AMINO_ACIDS_AND_DERIVATIVES	227	0.404382	2.0545	0	0.00486495	0.3018		PID_ECADHERIN_KERATINOCYTE_PATHWAY	13	-0.599475	-1.96273	0.00266951	0.0453967	0.8524
WP_COMPUTATIONAL_MODEL_OF_AEROBIC_GLYCOLYSIS	10	0.7729	2.04742	0.0001657	0.00526572	0.3262		WP_BLOOD_CLOTTING_CASCADE	5	-0.849702	-1.96026	0.000678887	0.0455493	0.8584
REACTOME_BRANCHED_CHAIN_AMINO_ACID_CATABOLISM	19	0.643847	2.04456	0.000153468	0.00535356	0.3345		KEGG_AXON_GUIDANCE	77	-0.365026	-1.95704	0	0.0461218	0.8676
REACTOME_EUKARYOTIC_TRANSLATION_INITIATION	85	0.458251	2.0442	0	0.00530332	0.3365		PID_INTEGRIN3_PATHWAY	22	-0.501216	-1.94908	0.00265096	0.0488328	0.8862
REACTOME_PEROXISOMAL_LIPID_METABOLISM	11	0.74108	2.02531	0.00032352	0.00678901	0.413		WP_NOTCH_SIGNALING	29	-0.458515	-1.94723	0.00161865	0.0488723	0.8901
WP_FATTY_ACID_BIOSYNTHESIS	15	0.677875	2.02452	0.000472069	0.00675678	0.4164		REACTOME_HEMOSTASIS	270	-0.291022	-1.94518	0	0.049051	0.8949
REACTOME_ION_TRANSPORT_BY_P_TYPE_ATPASES	30	0.568482	2.02144	0.000722335	0.00691364	0.4288		REACTOME_NOTCH4_INTRACELLULAR_DOMAIN_REGULATES_TRANSCRIPTION	13	-0.594996	-1.94265	0.00313808	0.0493771	0.8999
KEGG_TIGHT_JUNCTION	76	0.46147	2.01936	0	0.00697018	0.4365		REACTOME_PARASITE_INFECTION	28	-0.464543	-1.94016	0.00290416	0.0497711	0.9049
KEGG_RIBOSOME	63	0.477731	2.01135	0.000263227	0.00771448	0.4771		REACTOME_INTERLEUKIN_4_AND_INTERLEUKIN_13_SIGNALING	38	-0.420612	-1.92869	0.000682361	0.0544648	0.9275
WP_CORI_CYCLE	11	0.732001	1.99508	0.000987167	0.00948273	0.553		REACTOME_SIGNALING_BY_VEGF	63	-0.371195	-1.9213	0.000420875	0.0573074	0.9373
REACTOME_SRP_DEPENDENT_COTRANSLATIONAL_PROTEIN_TARGETING_TO_MEMBRANE	80	0.455202	1.98905	0.000126566	0.0101326	0.5834		REACTOME_EFFECTS_OF_PIP2_HYDROLYSIS	20	-0.507921	-1.91874	0.00443131	0.0577836	0.9417
REACTOME_EUKARYOTIC_TRANSLATION_ELONGATION	67	0.467362	1.98853	0.00025937	0.0100707	0.5862		REACTOME_INTEGRIN_SIGNALING	12	-0.607608	-1.91447	0.00651891	0.059226	0.9483
PID_HNF3B_PATHWAY	11	0.711509	1.94472	0.0016284	0.0173872	0.7881		REACTOME_NON_INTEGRIN_MEMBRANE_ECM_INTERACTIONS	29	-0.457497	-1.9136	0.00349428	0.0588482	0.9498
REACTOME_GLYCOGEN_BREAKDOWN_GLYCOGENOLYSIS	12	0.692111	1.94296	0.00130527	0.0174942	0.7966		REACTOME_ELASTIC_FIBRE_FORMATION	26	-0.464783	-1.91011	0.00126382	0.0599149	0.954
BIOCARTA_KREB_PATHWAY	8	0.78677	1.93776	0.00135044	0.0184025	0.8161		NABA_COLLAGENS	14	-0.566273	-1.90925	0.00425419	0.0595235	0.9556
REACTOME_MITOCHONDRIAL_CALCIUM_ION_TRANSPORT	20	0.600134	1.93343	0.00166996	0.0191026	0.8331		REACTOME_DEFECTIVE_B4GALT7_CAUSES_EDS_PROGEROID_TYPE	11	-0.61543	-1.90847	0.00438144	0.0590969	0.9568
REACTOME_SELENOAMINO_ACID_METABOLISM	80	0.437972	1.92507	0.000254001	0.0208427	0.8619		REACTOME_COLLAGEN_CHAIN_TRIMERIZATION	14	-0.566273	-1.90377	0.00405844	0.0608238	0.9615
REACTOME_FATTY_ACYL_COA_BIOSYNTHESIS	19	0.605718	1.92199	0.0019805	0.0213358	0.8717		REACTOME_CLASS_A_1_RHODOPSIN_LIKE_RECEPTORS	71	-0.359507	-1.9019	0	0.0610312	0.9638
REACTOME_HSF1_DEPENDENT_TRANSACTIVATION	20	0.596345	1.91417	0.00212089	0.0230328	0.8924		PID_INTEGRIN1_PATHWAY	28	-0.458442	-1.90159	0.00316156	0.0603945	0.9646
BIOCARTA_MALATEX_PATHWAY	7	0.807813	1.91061	0.000345901	0.0237572	0.9032		REACTOME_HS_GAG_DEGRADATION	13	-0.582454	-1.90156	0.00739176	0.0596357	0.9646
KEGG_PENTOSE_PHOSPHATE_PATHWAY	15	0.634593	1.89998	0.00331074	0.0266389	0.9293		REACTOME_MOLECULES_ASSOCIATED_WITH_ELASTIC_FIBRES	21	-0.492952	-1.89719	0.00426864	0.061248	0.9685
REACTOME_NONSENSE_MEDIATED_DECAY_NMD	73	0.437369	1.8946	0.000775394	0.0278967	0.9407		REACTOME_LYSOSPHINGOLIPID_AND_LPA_RECEPTORS	5	-0.817495	-1.8955	0.00134892	0.0614088	0.9697
KEGG_STARCH_AND_SUCROSE_METABOLISM	13	0.658067	1.88253	0.00289296	0.0316235	0.959		PID_CXCR4_PATHWAY	50	-0.385425	-1.88811	0.00116686	0.0646182	0.9768
REACTOME_GLYCOLYSIS	36	0.503526	1.88138	0.00299829	0.031651	0.9606		REACTOME_SIGNALING_BY_PTK6	29	-0.445402	-1.88611	0.00372208	0.0649178	0.9781
WP_CYTOPLASMIC_RIBOSOMAL_PROTEINS	61	0.450199	1.87946	0.000659196	0.0319717	0.9633		PID_INTEGRIN2_PATHWAY	9	-0.655952	-1.88578	0.00727912	0.0643053	0.9782
REACTOME_INFLUENZA_INFECTION	93	0.415932	1.87327	0.000247005	0.0338382	0.9707		REACTOME_SIGNALING_BY_NOTCH1_T_7_9_NOTCH1_M1580_K2555_TRANSLOCATION_MUTANT	7	-0.711071	-1.88448	0.00676983	0.0642067	0.9794
REACTOME_MITOCHONDRIAL_FATTY_ACID_BETA_OXIDATION_OF_SATURATED_FATTY_ACIDS	7	0.787087	1.86642	0.00172951	0.0360457	0.9784		PID_PDGFRB_PATHWAY	74	-0.352094	-1.8811	0.000904977	0.0652095	0.9819
REACTOME_DISEASES_OF_CARBOHYDRATE_METABOLISM	18	0.59712	1.86558	0.00416602	0.0359769	0.9791		PID_ARF6_PATHWAY	15	-0.546177	-1.88019	0.00704989	0.0649161	0.9824
WP_TARGET_OF_RAPAMYCIN_TOR_SIGNALING	21	0.565307	1.85913	0.00377131	0.0381302	0.9849		WP_INFLAMMATORY_RESPONSE_PATHWAY	10	-0.62883	-1.87461	0.0065723	0.0671025	0.9858
REACTOME_REGULATION_OF_EXPRESSION_OF_SLITS_AND_ROBOS	117	0.397711	1.85742	0.000484966	0.0384163	0.9864		PID_INTEGRIN_CS_PATHWAY	13	-0.572199	-1.87359	0.0070633	0.0668977	0.9863
REACTOME_RESPONSE_OF_EIF2AK4_GCN2_TO_AMINO_ACID_DEFICIENCY	75	0.423444	1.8489	0.000506457	0.0416941	0.9907		KEGG_SMALL_CELL_LUNG_CANCER	43	-0.399439	-1.87354	0.00109649	0.0661693	0.9863
REACTOME_INTERACTION_BETWEEN_L1_AND_ANKYRINS	14	0.631087	1.84313	0.00576369	0.0438479	0.9936		REACTOME_SEMA3A_PLEXIN_REPULSION_SIGNALING_BY_INHIBITING_INTEGRIN_ADHESION	10	-0.623763	-1.87191	0.00634196	0.0663062	0.9869
WP_HYPERTROPHY_MODEL	10	0.699309	1.84001	0.00459016	0.0447903	0.9948		REACTOME_RHOC_GTPASE_CYCLE	40	-0.405558	-1.87036	0.00214823	0.0664357	0.9878
REACTOME_TP53_REGULATES_METABOLIC_GENES	57	0.447132	1.83465	0.00185259	0.0469297	0.9957		REACTOME_G_ALPHA_12_13_SIGNALLING_EVENTS	39	-0.407798	-1.85739	0.0020654	0.073156	0.9927
REACTOME_SULFUR_AMINO_ACID_METABOLISM	15	0.612741	1.8324	0.00616503	0.0475092	0.9963		SA_MMP_CYTOKINE_CONNECTION	9	-0.645393	-1.85422	0.00853867	0.074292	0.9938
REACTOME_RRNA_PROCESSING	115	0.392425	1.82696	0.000241109	0.049804	0.998		REACTOME_FCGAMMA_RECEPTOR_FCGR_DEPENDENT_PHAGOCYTOSIS	44	-0.392606	-1.85305	0.00288809	0.0741992	0.9942
WP_MITOCHONDRIAL_LCFATTY_ACID_BETAOXIDATION	12	0.652953	1.82083	0.00516629	0.0524225	0.9988		WP_RAS_SIGNALING	88	-0.333095	-1.85143	0.000489956	0.0743762	0.9946
WP_7OXOC_AND_7BETAHC_PATHWAYS	10	0.678558	1.80063	0.00732357	0.0637139	0.9998		REACTOME_TRP_CHANNELS	11	-0.599462	-1.85101	0.00789005	0.0738432	0.9947
WP_FACTORS_AND_PATHWAYS_AFFECTING_INSULINLIKE_GROWTH_FACTOR_IGF1AKT_SIGNALING	21	0.551089	1.79976	0.007503	0.0635958	0.9998		REACTOME_EPHRIN_SIGNALING	11	-0.593804	-1.83692	0.0113931	0.0820086	0.9975
WP_KETOGENESIS_AND_KETOLYSIS	5	0.839762	1.791	0.00213713	0.0685054	0.9999		NABA_BASEMENT_MEMBRANES	18	-0.50717	-1.83458	0.00711035	0.0827015	0.9978
REACTOME_ION_CHANNEL_TRANSPORT	83	0.404683	1.78967	0.00113823	0.0687079	0.9999		PID_HEDGEHOG_2PATHWAY	9	-0.633833	-1.82231	0.0144597	0.0901588	0.9985
REACTOME_ABC_TRANSPORTER_DISORDERS	51	0.443803	1.78108	0.00351922	0.0739229	0.9999		WP_PHOTODYNAMIC_THERAPYINDUCED_NFKB_SURVIVAL_SIGNALING	12	-0.568383	-1.81803	0.0113696	0.0923737	0.9988
REACTOME_REGULATION_OF_PYRUVATE_DEHYDROGENASE_PDH_COMPLEX	13	0.628412	1.77997	0.00801177	0.0739928	0.9999		REACTOME_O_LINKED_GLYCOSYLATION	48	-0.375224	-1.81734	0.00300978	0.0919308	0.9988
WP_THIAMINE_METABOLIC_PATHWAYS	5	0.834592	1.77607	0.00411375	0.076061	0.9999		REACTOME_EPHB_MEDIATED_FORWARD_SIGNALING	17	-0.506886	-1.81654	0.00748545	0.0916191	0.9989
KEGG_BIOSYNTHESIS_OF_UNSATURATED_FATTY_ACIDS	12	0.636983	1.77523	0.00802826	0.0759313	0.9999		PID_S1P_S1P3_PATHWAY	15	-0.526555	-1.81637	0.00768597	0.0908534	0.9989
WP_MITOCHONDRIAL_CII_ASSEMBLY	6	0.786747	1.76691	0.00579151	0.0814555	1		KEGG_NOTCH_SIGNALING_PATHWAY	32	-0.422181	-1.81398	0.00628515	0.0917231	0.999
WP_RIBOFLAVIN_AND_COQ_DISORDERS	10	0.670531	1.76483	0.00629452	0.0823045	1		NABA_SECRETED_FACTORS	76	-0.338288	-1.8115	0.00137049	0.0925857	0.9993
REACTOME_PINK1_PRKN_MEDIATED_MITOPHAGY	17	0.569301	1.76342	0.00967541	0.0825701	1		REACTOME_DEFECTIVE_EXT2_CAUSES_EXOSTOSES_2	11	-0.582723	-1.81126	0.0114679	0.0918852	0.9993
REACTOME_MITOCHONDRIAL_IRON_SULFUR_CLUSTER_BIOGENESIS	8	0.709228	1.75868	0.00841057	0.0855059	1		BIOCARTA_HIVNEF_PATHWAY	33	-0.414035	-1.80247	0.00598205	0.0973678	0.9996
KEGG_PORPHYRIN_AND_CHLOROPHYLL_METABOLISM	14	0.601921	1.7527	0.0109925	0.0895179	1		WP_FOCAL_ADHESIONPI3KAKTMTORSIGNALING_PATHWAY	145	-0.295444	-1.79696	0	0.10071	0.9998
WP_TCA_CYCLE_IN_SENESCENCE	7	0.741966	1.75101	0.00643366	0.090093	1		REACTOME_A_TETRASACCHARIDE_LINKER_SEQUENCE_IS_REQUIRED_FOR_GAG_SYNTHESIS	12	-0.565716	-1.79646	0.0136598	0.100162	0.9998
BIOCARTA_FEEDER_PATHWAY	7	0.739608	1.74663	0.00773462	0.093048	1		REACTOME_CHONDROITIN_SULFATE_DERMATAN_SULFATE_METABOLISM	23	-0.456726	-1.78721	0.00792486	0.106416	0.9998
REACTOME_NEDDYLATION	152	0.359097	1.74556	0.000581598	0.0930947	1		REACTOME_GLYCOSAMINOGLYCAN_METABOLISM	56	-0.355354	-1.78688	0.00236593	0.105737	0.9998
REACTOME_CLASS_I_PEROXISOMAL_MEMBRANE_PROTEIN_IMPORT	13	0.609666	1.74035	0.0121096	0.0967247	1		WP_EGFR_TYROSINE_KINASE_INHIBITOR_RESISTANCE	43	-0.377505	-1.77732	0.00594822	0.112547	1
REACTOME_GLYCOGEN_SYNTHESIS	12	0.621571	1.73517	0.0133655	0.100451	1		WP_GPCRS_CLASS_A_RHODOPSINLIKE	57	-0.354171	-1.77584	0.00161421	0.112798	1
REACTOME_PROCESSING_OF_SMDT1	15	0.577016	1.73338	0.0131127	0.101182	1		REACTOME_RHO_GTPASES_ACTIVATE_WASPS_AND_WAVES	16	-0.510618	-1.77495	0.0129834	0.112531	1
REACTOME_POTASSIUM_CHANNELS	32	0.476476	1.72907	0.00943936	0.104259	1		PID_PS1_PATHWAY	25	-0.438899	-1.77486	0.0104615	0.111634	1
WP_CARDIAC_PROGENITOR_DIFFERENTIATION	20	0.537257	1.72689	0.0137733	0.105324	1		PID_ARF6_TRAFFICKING_PATHWAY	23	-0.451083	-1.7739	0.00913915	0.111448	1
BIOCARTA_UCALPAIN_PATHWAY	11	0.630117	1.72574	0.014584	0.105504	1		WP_STING_PATHWAY_IN_KAWASAKILIKE_DISEASE_AND_COVID19	11	-0.570669	-1.77237	0.0167555	0.111766	1
KEGG_LINOLEIC_ACID_METABOLISM	9	0.672262	1.72161	0.0138541	0.108653	1		PID_INTEGRIN4_PATHWAY	6	-0.716054	-1.77219	0.0153881	0.110936	1
BIOCARTA_LEPTIN_PATHWAY	8	0.694908	1.71574	0.0124361	0.113485	1		WP_OVERVIEW_OF_NANOPARTICLE_EFFECTS	7	-0.678185	-1.76795	0.0169978	0.113433	1
BIOCARTA_PROTEASOME_PATHWAY	17	0.552636	1.71095	0.0174611	0.117357	1		WP_DEVELOPMENT_OF_URETERIC_COLLECTION_SYSTEM	23	-0.446348	-1.76729	0.0116066	0.113039	1
WP_TRANSLATION_FACTORS	36	0.45365	1.69902	0.0120634	0.128994	1		KEGG_NOD_LIKE_RECEPTOR_SIGNALING_PATHWAY	23	-0.448355	-1.76705	0.0121698	0.112283	1
REACTOME_MYOGENESIS	20	0.525486	1.6982	0.0171175	0.128834	1		REACTOME_RAC3_GTPASE_CYCLE	48	-0.366349	-1.76704	0.00692168	0.111355	1
KEGG_PROTEASOME	37	0.450194	1.68986	0.0115567	0.137161	1		WP_DIFFERENTIATION_PATHWAY	13	-0.539896	-1.75938	0.0185089	0.116951	1
REACTOME_BETA_OXIDATION_OF_OCTANOYL_COA_TO_HEXANOYL_COA	5	0.786879	1.68557	0.00998217	0.141117	1		REACTOME_CELL_JUNCTION_ORGANIZATION	49	-0.364818	-1.75838	0.00374392	0.116873	1
REACTOME_CELLULAR_RESPONSE_TO_STARVATION	101	0.367909	1.68061	0.00330963	0.145916	1		WP_NEURAL_CREST_CELL_MIGRATION_DURING_DEVELOPMENT	16	-0.500692	-1.75757	0.0141805	0.116632	1
WP_DISORDERS_OF_THE_KREBS_CYCLE	7	0.714013	1.68009	0.0142221	0.14537	1		REACTOME_GPCR_LIGAND_BINDING	110	-0.302884	-1.75358	0.00114548	0.119125	1
REACTOME_GLYCOGEN_STORAGE_DISEASES	11	0.609905	1.67947	0.0202004	0.144932	1		KEGG_DORSO_VENTRAL_AXIS_FORMATION	9	-0.606472	-1.75322	0.0176255	0.118454	1
BIOCARTA_CCR3_PATHWAY	10	0.630934	1.6786	0.0190051	0.144808	1		PID_RAS_PATHWAY	18	-0.479827	-1.748	0.0157098	0.121953	1
REACTOME_BETA_OXIDATION_OF_LAUROYL_COA_TO_DECANOYL_COA_COA	5	0.786879	1.67828	0.00938967	0.144051	1		WP_LUNG_FIBROSIS	17	-0.49251	-1.74051	0.0156206	0.12767	1
WP_CEREBRAL_ORGANIC_ACIDURIAS_INCLUDING_DISEASES	6	0.740854	1.669	0.0169825	0.154168	1		WP_HOSTPATHOGEN_INTERACTION_OF_HUMAN_CORONA_VIRUSES_APOPTOSIS	11	-0.5622	-1.73849	0.017268	0.128539	1
KEGG_INSULIN_SIGNALING_PATHWAY	71	0.389696	1.66837	0.00591944	0.153796	1		REACTOME_CRMPS_IN_SEMA3A_SIGNALING	11	-0.561418	-1.73528	0.0212982	0.130537	1
REACTOME_DEFECTIVE_CFTR_CAUSES_CYSTIC_FIBROSIS	48	0.419167	1.66766	0.0104026	0.153461	1		REACTOME_RND3_GTPASE_CYCLE	23	-0.443154	-1.7315	0.0163732	0.132916	1
REACTOME_TRANSCRIPTIONAL_REGULATION_BY_SMALL_RNAS	31	0.462783	1.66667	0.0194767	0.153549	1		PID_PI3KCI_PATHWAY	22	-0.444221	-1.7293	0.0142687	0.133898	1
REACTOME_DECTIN_1_MEDIATED_NONCANONICAL_NF_KB_SIGNALING	49	0.41835	1.66654	0.0106178	0.15255	1		WP_FOCAL_ADHESION	102	-0.302729	-1.72878	0.000541126	0.133392	1
REACTOME_BETA_OXIDATION_OF_HEXANOYL_COA_TO_BUTANOYL_COA	5	0.786879	1.66436	0.0100575	0.154085	1		WP_REGULATORY_CIRCUITS_OF_THE_STAT3_SIGNALING_PATHWAY	35	-0.388317	-1.72696	0.00860642	0.134029	1
REACTOME_BETA_OXIDATION_OF_DECANOYL_COA_TO_OCTANOYL_COA_COA	5	0.786879	1.6623	0.0142726	0.155505	1		WP_ROLE_OF_OSX_AND_MIRNAS_IN_TOOTH_DEVELOPMENT	7	-0.654943	-1.7257	0.0181775	0.134225	1
BIOCARTA_CHREBP_PATHWAY	10	0.623547	1.65881	0.0223584	0.158743	1		WP_H19_ACTION_RBE2F1_SIGNALING_AND_CDKBETACATENIN_ACTIVITY	5	-0.73847	-1.72543	0.0159015	0.133503	1
BIOCARTA_MCALPAIN_PATHWAY	10	0.624501	1.65864	0.0227869	0.157817	1		WP_HOSTPATHOGEN_INTERACTION_OF_HUMAN_CORONA_VIRUSES_INTERFERON_INDUCTION	18	-0.476748	-1.72309	0.0183781	0.134707	1
WP_PENTOSE_PHOSPHATE_METABOLISM	5	0.78171	1.65713	0.0149361	0.158575	1		REACTOME_LEISHMANIA_INFECTION	96	-0.302768	-1.71707	0.00103199	0.139417	1
WP_STEROL_REGULATORY_ELEMENTBINDING_PROTEINS_SREBP_SIGNALLING	35	0.444259	1.64903	0.017524	0.167971	1		WP_EPITHELIAL_TO_MESENCHYMAL_TRANSITION_IN_COLORECTAL_CANCER	73	-0.324469	-1.7169	0.00468384	0.138572	1
REACTOME_MITOPHAGY	20	0.512597	1.64825	0.023156	0.167776	1		REACTOME_ERYTHROCYTES_TAKE_UP_CARBON_DIOXIDE_AND_RELEASE_OXYGEN	8	-0.627377	-1.71437	0.0221348	0.140034	1
REACTOME_METABOLISM_OF_POLYAMINES	46	0.414231	1.63739	0.0157967	0.1814	1		REACTOME_RHOA_GTPASE_CYCLE	80	-0.315531	-1.714	0.00194742	0.139388	1
REACTOME_METABOLISM_OF_NUCLEOTIDES	57	0.395442	1.63567	0.0137517	0.182564	1		BIOCARTA_EICOSANOID_PATHWAY	13	-0.518508	-1.70034	0.0235453	0.151827	1
REACTOME_CELLULAR_RESPONSE_TO_HEAT_STRESS	53	0.403735	1.63442	0.013142	0.183006	1		WP_GPR40_PATHWAY	11	-0.553008	-1.6977	0.021844	0.153383	1
WP_ARRHYTHMOGENIC_RIGHT_VENTRICULAR_CARDIOMYOPATHY	46	0.411967	1.62829	0.0189249	0.190596	1		REACTOME_CELL_CELL_JUNCTION_ORGANIZATION	33	-0.379351	-1.68965	0.0152419	0.160563	1
REACTOME_LIPOPHAGY	5	0.761482	1.62441	0.0177311	0.194953	1		REACTOME_RETROGRADE_NEUROTROPHIN_SIGNALLING	7	-0.635756	-1.67929	0.0266574	0.17062	1
REACTOME_REGULATION_OF_CHOLESTEROL_BIOSYNTHESIS_BY_SREBP_SREBF	35	0.436855	1.62197	0.0216438	0.197246	1		REACTOME_G_ALPHA_S_SIGNALLING_EVENTS	45	-0.353175	-1.67806	0.00849963	0.170828	1
REACTOME_ENERGY_DEPENDENT_REGULATION_OF_MTOR_BY_LKB1_AMPK	15	0.542097	1.62162	0.0322076	0.19642	1		WP_OLIGODENDROCYTE_SPECIFICATION_AND_DIFFERENTIATION_LEADING_TO_MYELIN_COMPONENTS_FOR_CNS	10	-0.563315	-1.67783	0.0274836	0.169919	1
REACTOME_METABOLISM_OF_PORPHYRINS	13	0.567164	1.61841	0.0303907	0.199835	1		REACTOME_CELL_DEATH_SIGNALLING_VIA_NRAGE_NRIF_AND_NADE	36	-0.374187	-1.67623	0.0150451	0.170545	1
KEGG_ARRHYTHMOGENIC_RIGHT_VENTRICULAR_CARDIOMYOPATHY_ARVC	46	0.411967	1.61831	0.0165617	0.198643	1		PID_FRA_PATHWAY	12	-0.528547	-1.67453	0.0282427	0.171209	1
REACTOME_DEGRADATION_OF_CYSTEINE_AND_HOMOCYSTEINE	10	0.612334	1.61696	0.0332109	0.199381	1		PID_IL23_PATHWAY	13	-0.51129	-1.67195	0.0280853	0.172811	1
REACTOME_APC_C_MEDIATED_DEGRADATION_OF_CELL_CYCLE_PROTEINS	55	0.394199	1.61448	0.0151596	0.201743	1		REACTOME_GRB2_SOS_PROVIDES_LINKAGE_TO_MAPK_SIGNALING_FOR_INTEGRINS	6	-0.677613	-1.67171	0.0299387	0.171934	1
REACTOME_HEME_BIOSYNTHESIS	11	0.593897	1.61278	0.0347325	0.202957	1		REACTOME_DEGRADATION_OF_THE_EXTRACELLULAR_MATRIX	44	-0.353228	-1.67085	0.0103245	0.171731	1
REACTOME_SYNTHESIS_OF_ACTIVE_UBIQUITIN_ROLES_OF_E1_AND_E2_ENZYMES	22	0.486052	1.60853	0.0298689	0.208042	1		PID_EPHB_FWD_PATHWAY	26	-0.410034	-1.66977	0.0214133	0.171711	1
KEGG_FRUCTOSE_AND_MANNOSE_METABOLISM	16	0.52742	1.60807	0.0344455	0.207436	1		WP_TYPE_I_INTERFERON_INDUCTION_AND_SIGNALING_DURING_SARSCOV2_INFECTION	14	-0.498336	-1.6688	0.0270777	0.171663	1
KEGG_BETA_ALANINE_METABOLISM	10	0.606631	1.60496	0.0330071	0.210828	1		PID_IL4_2PATHWAY	22	-0.428098	-1.66814	0.0248786	0.171316	1
KEGG_CYSTEINE_AND_METHIONINE_METABOLISM	16	0.525064	1.60409	0.0355085	0.210816	1		REACTOME_DISEASES_OF_GLYCOSYLATION	66	-0.319725	-1.66733	0.00959024	0.171051	1
REACTOME_UBIQUINOL_BIOSYNTHESIS	6	0.708112	1.60346	0.027929	0.210424	1		WP_OSTEOBLAST_SIGNALING	5	-0.720893	-1.6672	0.0214429	0.170101	1
REACTOME_APC_C_CDH1_MEDIATED_DEGRADATION_OF_CDC20_AND_OTHER_APC_C_CDH1_TARGETED_PROTEINS_IN_LATE_MITOSIS_EARLY_G1	51	0.396793	1.60077	0.0173043	0.213278	1		REACTOME_COMMON_PATHWAY_OF_FIBRIN_CLOT_FORMATION	8	-0.608054	-1.66652	0.0333012	0.169739	1
REACTOME_AUF1_HNRNP_D0_BINDS_AND_DESTABILIZES_MRNA	42	0.412288	1.60061	0.0244107	0.212194	1		REACTOME_INTERFERON_ALPHA_BETA_SIGNALING	29	-0.395256	-1.66524	0.0136187	0.170095	1
WP_PATHWAYS_IN_CLEAR_CELL_RENAL_CELL_CARCINOMA	48	0.401283	1.60006	0.0216802	0.211689	1		REACTOME_REGULATION_BY_C_FLIP	6	-0.673726	-1.66451	0.024486	0.169778	1
REACTOME_CROSS_PRESENTATION_OF_SOLUBLE_EXOGENOUS_ANTIGENS_ENDOSOMES	38	0.423181	1.59557	0.0245925	0.21752	1		REACTOME_CASPASE_ACTIVATION_VIA_DEATH_RECEPTORS_IN_THE_PRESENCE_OF_LIGAND	6	-0.673726	-1.6637	0.0304147	0.169565	1
REACTOME_METABOLISM_OF_CARBOHYDRATES	147	0.329828	1.59466	0.00454598	0.217547	1		WP_NEURAL_CREST_CELL_MIGRATION_IN_CANCER	17	-0.46333	-1.66351	0.0298883	0.168702	1
REACTOME_G1_S_DNA_DAMAGE_CHECKPOINTS	48	0.401806	1.59274	0.0230896	0.219304	1		WP_HEPATITIS_C_AND_HEPATOCELLULAR_CARCINOMA	23	-0.428446	-1.66153	0.0242124	0.169818	1
REACTOME_ACTIVATION_OF_GENE_EXPRESSION_BY_SREBF_SREBP	27	0.455582	1.59257	0.0320665	0.21824	1		PID_ANGIOPOIETIN_RECEPTOR_PATHWAY	29	-0.394962	-1.66117	0.0167668	0.169175	1
KEGG_FATTY_ACID_METABOLISM	23	0.475606	1.59168	0.0338503	0.218342	1		PID_SHP2_PATHWAY	29	-0.391756	-1.66099	0.0195956	0.168354	1
WP_ASSOCIATION_BETWEEN_PHYSICOCHEMICAL_FEATURES_AND_TOXICITY_ASSOCIATED_PATHWAYS	29	0.446894	1.58782	0.0348432	0.22312	1		REACTOME_ROLE_OF_SECOND_MESSENGERS_IN_NETRIN_1_SIGNALING	5	-0.713515	-1.66015	0.0222222	0.16821	1
REACTOME_CYTOSOLIC_SULFONATION_OF_SMALL_MOLECULES	5	0.746093	1.58188	0.0302599	0.231361	1		REACTOME_CELL_CELL_COMMUNICATION	65	-0.321085	-1.65837	0.00610022	0.169044	1
REACTOME_TYSND1_CLEAVES_PEROXISOMAL_PROTEINS	5	0.74049	1.57632	0.0305011	0.239401	1		BIOCARTA_RELA_PATHWAY	10	-0.555968	-1.65438	0.0342956	0.172331	1
REACTOME_HOST_INTERACTIONS_OF_HIV_FACTORS	76	0.361372	1.57467	0.0181957	0.240769	1		PID_FAS_PATHWAY	17	-0.45677	-1.6532	0.0278621	0.172617	1
REACTOME_LYSINE_CATABOLISM	6	0.697553	1.57429	0.035456	0.23996	1		REACTOME_DOWNSTREAM_SIGNAL_TRANSDUCTION	15	-0.483627	-1.65094	0.0318857	0.174066	1
REACTOME_ASSEMBLY_AND_CELL_SURFACE_PRESENTATION_OF_NMDA_RECEPTORS	19	0.49478	1.57337	0.040747	0.24005	1		PID_NOTCH_PATHWAY	37	-0.364946	-1.64893	0.0120275	0.175162	1
REACTOME_PROTON_COUPLED_MONOCARBOXYLATE_TRANSPORT	5	0.742611	1.56964	0.0333452	0.244912	1		REACTOME_P130CAS_LINKAGE_TO_MAPK_SIGNALING_FOR_INTEGRINS	7	-0.621197	-1.64399	0.0336842	0.179597	1
REACTOME_UNBLOCKING_OF_NMDA_RECEPTORS_GLUTAMATE_BINDING_AND_ACTIVATION	8	0.631371	1.55557	0.0475536	0.26831	1		REACTOME_ANTI_INFLAMMATORY_RESPONSE_FAVOURING_LEISHMANIA_PARASITE_INFECTION	56	-0.328427	-1.64324	0.00646726	0.179371	1
REACTOME_SELECTIVE_AUTOPHAGY	44	0.398521	1.55274	0.0307798	0.271939	1		REACTOME_SIGNALING_BY_FGFR3_FUSIONS_IN_CANCER	6	-0.660856	-1.64272	0.0337416	0.178931	1
REACTOME_SYNTHESIS_OF_PYROPHOSPHATES_IN_THE_CYTOSOL	5	0.726137	1.54711	0.0385864	0.279356	1		WP_IL7_SIGNALING_PATHWAY	12	-0.513668	-1.6421	0.0326712	0.17859	1
REACTOME_RNA_POLYMERASE_III_CHAIN_ELONGATION	8	0.630875	1.54506	0.046559	0.281549	1		WP_GENES_CONTROLLING_NEPHROGENESIS	20	-0.436301	-1.64192	0.0285225	0.177768	1
REACTOME_INHIBITION_OF_DNA_RECOMBINATION_AT_TELOMERE	23	0.459714	1.54462	0.0456382	0.280781	1		REACTOME_SYNTHESIS_OF_PI	5	-0.706007	-1.64033	0.0308976	0.17854	1
BIOCARTA_INTEGRIN_PATHWAY	19	0.486622	1.54452	0.0499002	0.279415	1		WP_SUPRESSION_OF_HMGB1_MEDIATED_INFLAMMATION_BY_THBD	7	-0.626189	-1.63993	0.0366845	0.177975	1
REACTOME_DEGRADATION_OF_BETA_CATENIN_BY_THE_DESTRUCTION_COMPLEX	65	0.365798	1.54304	0.0248236	0.280593	1		REACTOME_IMMUNOREGULATORY_INTERACTIONS_BETWEEN_A_LYMPHOID_AND_A_NON_LYMPHOID_CELL	30	-0.383727	-1.63947	0.0200064	0.177457	1
REACTOME_DEGRADATION_OF_AXIN	45	0.391457	1.54074	0.035071	0.283297	1		KEGG_PATHWAYS_IN_CANCER	148	-0.267863	-1.63845	0.00276434	0.177618	1
REACTOME_ABC_FAMILY_PROTEINS_MEDIATED_TRANSPORT	70	0.35965	1.54029	0.0245518	0.281006	1		BIOCARTA_LYM_PATHWAY	6	-0.657891	-1.63807	0.0308259	0.177062	1
KEGG_ALPHA_LINOLENIC_ACID_METABOLISM	8	0.624279	1.54009	0.0488805	0.279828	1		WP_REGULATION_OF_APOPTOSIS_BY_PARATHYROID_HORMONERELATED_PROTEIN	14	-0.487865	-1.63795	0.0298428	0.176204	1
REACTOME_STABILIZATION_OF_P53	44	0.394541	1.5387	0.0356947	0.280866	1		BIOCARTA_GRANULOCYTES_PATHWAY	5	-0.704042	-1.63317	0.0327018	0.180422	1
REACTOME_ACTIVATION_OF_THE_MRNA_UPON_BINDING_OF_THE_CAP_BINDING_COMPLEX_AND_EIFS_AND_SUBSEQUENT_BINDING_TO_43S	39	0.402449	1.5368	0.0359307	0.281349	1		WP_PHOSPHODIESTERASES_IN_NEURONAL_FUNCTION	21	-0.430586	-1.63134	0.0301403	0.181445	1
KEGG_PYRIMIDINE_METABOLISM	56	0.37029	1.52279	0.0345337	0.295495	1		WP_NETRINUNC5B_SIGNALING_PATHWAY	31	-0.379317	-1.63102	0.0180238	0.180811	1
WP_AMPACTIVATED_PROTEIN_KINASE_AMPK_SIGNALING	33	0.41548	1.52273	0.0476943	0.294112	1		WP_EDA_SIGNALLING_IN_HAIR_FOLLICLE_DEVELOPMENT	5	-0.70706	-1.63076	0.0294051	0.180098	1
REACTOME_CELLULAR_RESPONSE_TO_HYPOXIA	59	0.36565	1.51888	0.0334916	0.298465	1		WP_NOVEL_INTRACELLULAR_COMPONENTS_OF_RIGILIKE_RECEPTOR_RLR_PATHWAY	29	-0.386491	-1.6297	0.0217391	0.180325	1
REACTOME_DEGRADATION_OF_DVL	44	0.386267	1.51207	0.0428807	0.307088	1		REACTOME_PTK6_REGULATES_RHO_GTPASES_RAS_GTPASE_AND_MAP_KINASES	11	-0.528424	-1.62933	0.0374194	0.179794	1
REACTOME_SIGNALING_BY_ROBO_RECEPTORS	146	0.310757	1.50144	0.0150262	0.318593	1		NABA_ECM_REGULATORS	73	-0.307648	-1.62869	0.0069029	0.179586	1
REACTOME_FCERI_MEDIATED_NF_KB_ACTIVATION	59	0.356773	1.4834	0.0453394	0.340802	1		KEGG_COMPLEMENT_AND_COAGULATION_CASCADES	24	-0.410617	-1.62742	0.022816	0.179991	1
WP_CALCIUM_REGULATION_IN_THE_CARDIAC_CELL	73	0.342468	1.48156	0.0367457	0.341435	1		REACTOME_DEATH_RECEPTOR_SIGNALLING	79	-0.298363	-1.62674	0.00435624	0.179816	1
REACTOME_CELLULAR_RESPONSES_TO_EXTERNAL_STIMULI	387	0.278308	1.47572	0.00218796	0.348695	1		REACTOME_VEGF_LIGAND_RECEPTOR_INTERACTIONS	5	-0.700718	-1.62616	0.0301861	0.179541	1
REACTOME_DISORDERS_OF_TRANSMEMBRANE_TRANSPORTERS	79	0.333827	1.4676	0.0389279	0.360818	1		REACTOME_SIGNAL_TRANSDUCTION_BY_L1	15	-0.470557	-1.6251	0.0353036	0.179733	1
REACTOME_UCH_PROTEINASES	64	0.342945	1.44957	0.0460552	0.380226	1		REACTOME_SYNTHESIS_OF_IP2_IP_AND_INS_IN_THE_CYTOSOL	6	-0.653559	-1.62347	0.0352616	0.18057	1
REACTOME_METABOLISM_OF_LIPIDS	350	0.27339	1.44305	0.00631978	0.389554	1		PID_S1P_META_PATHWAY	10	-0.541468	-1.61835	0.0407637	0.185288	1
REACTOME_ORGANELLE_BIOGENESIS_AND_MAINTENANCE	148	0.297926	1.43909	0.0255547	0.391855	1		REACTOME_MET_PROMOTES_CELL_MOTILITY	17	-0.453134	-1.61754	0.0295018	0.185232	1
REACTOME_ANTIGEN_PROCESSING_UBIQUITINATION_PROTEASOME_DEGRADATION	198	0.287821	1.43832	0.0175973	0.390368	1		WP_BLADDER_CANCER	15	-0.4687	-1.61405	0.0367866	0.188173	1
REACTOME_HIV_INFECTION	128	0.297648	1.40922	0.0441194	0.428047	1		REACTOME_P75_NTR_RECEPTOR_MEDIATED_SIGNALLING	53	-0.323487	-1.61256	0.00885637	0.188921	1
REACTOME_TRANSPORT_OF_SMALL_MOLECULES	338	0.24965	1.31331	0.0349304	0.519469	1		REACTOME_FACTORS_INVOLVED_IN_MEGAKARYOCYTE_DEVELOPMENT_AND_PLATELET_PRODUCTION	60	-0.314979	-1.60593	0.0121359	0.195533	1
								PID_VEGF_VEGFR_PATHWAY	7	-0.613593	-1.60362	0.0450322	0.197333	1
								PID_FAK_PATHWAY	38	-0.349839	-1.60336	0.0173391	0.19664	1
								WP_NEPHROTIC_SYNDROME	22	-0.411445	-1.60312	0.0304524	0.195948	1
								WP_THE_HUMAN_IMMUNE_RESPONSE_TO_TUBERCULOSIS	12	-0.502544	-1.59988	0.0434554	0.198685	1
								REACTOME_IONOTROPIC_ACTIVITY_OF_KAINATE_RECEPTORS	8	-0.582113	-1.5977	0.0467608	0.200268	1
								BIOCARTA_INTRINSIC_PATHWAY	5	-0.693837	-1.59766	0.0368208	0.199353	1
								REACTOME_TRANSCRIPTIONAL_REGULATION_OF_PLURIPOTENT_STEM_CELLS	9	-0.558623	-1.59641	0.0468672	0.199848	1
								WP_SIGNAL_TRANSDUCTION_OF_S1P_RECEPTOR	16	-0.451671	-1.59486	0.0392857	0.200687	1
								REACTOME_NA_CL_DEPENDENT_NEUROTRANSMITTER_TRANSPORTERS	6	-0.641667	-1.59299	0.0429477	0.201861	1
								WP_GDNFRET_SIGNALLING_AXIS	11	-0.513376	-1.58911	0.0448384	0.205429	1
								REACTOME_MECP2_REGULATES_NEURONAL_RECEPTORS_AND_CHANNELS	9	-0.548191	-1.58716	0.0445214	0.206804	1
								REACTOME_HS_GAG_BIOSYNTHESIS	17	-0.4423	-1.58573	0.0473538	0.207486	1
								REACTOME_APOPTOTIC_CLEAVAGE_OF_CELL_ADHESION_PROTEINS	5	-0.683632	-1.58488	0.0395354	0.20753	1
								WP_PREIMPLANTATION_EMBRYO	21	-0.414961	-1.58363	0.0368828	0.208027	1
								REACTOME_ELEVATION_OF_CYTOSOLIC_CA2_LEVELS	10	-0.528752	-1.58265	0.0469782	0.208246	1
								PID_GLYPICAN_1PATHWAY	7	-0.605075	-1.58158	0.047081	0.208565	1
								WP_GASTRIN_SIGNALING_PATHWAY	61	-0.310223	-1.57927	0.00985855	0.210345	1
								PID_IL2_STAT5_PATHWAY	11	-0.511784	-1.57614	0.0475825	0.213165	1
								WP_WNTBETACATENIN_SIGNALING_PATHWAY_IN_LEUKEMIA	17	-0.438231	-1.57176	0.0467836	0.217429	1
								REACTOME_RND1_GTPASE_CYCLE	20	-0.418443	-1.57007	0.0391191	0.218515	1
								REACTOME_DISEASES_ASSOCIATED_WITH_GLYCOSAMINOGLYCAN_METABOLISM	21	-0.409127	-1.56451	0.0406334	0.224448	1
								BIOCARTA_NFKB_PATHWAY	12	-0.491118	-1.56315	0.0487429	0.225113	1
								REACTOME_GLI_PROTEINS_BIND_PROMOTERS_OF_HH_RESPONSIVE_GENES_TO_PROMOTE_TRANSCRIPTION	5	-0.675414	-1.56233	0.0451713	0.225105	1
								REACTOME_NECTIN_NECL_TRANS_HETERODIMERIZATION	5	-0.675368	-1.56121	0.0496502	0.225501	1
								REACTOME_ANCHORING_FIBRIL_FORMATION	5	-0.673359	-1.55847	0.0490372	0.22802	1
								REACTOME_HEPARAN_SULFATE_HEPARIN_HS_GAG_METABOLISM	24	-0.391607	-1.55557	0.0386518	0.230713	1
								WP_SMALL_CELL_LUNG_CANCER	48	-0.322171	-1.55369	0.02	0.232107	1
								WP_COMPLEMENT_AND_COAGULATION_CASCADES	22	-0.402629	-1.55357	0.0405603	0.231254	1
								REACTOME_RAC2_GTPASE_CYCLE	49	-0.317699	-1.54333	0.0221811	0.240456	1
								REACTOME_SIGNALING_BY_RHO_GTPASES_MIRO_GTPASES_AND_RHOBTB3	330	-0.225342	-1.53838	0	0.244885	1
								REACTOME_EXTRA_NUCLEAR_ESTROGEN_SIGNALING	33	-0.344908	-1.51625	0.0393087	0.258802	1
								KEGG_LEUKOCYTE_TRANSENDOTHELIAL_MIGRATION	59	-0.299782	-1.51582	0.0201581	0.25836	1
								REACTOME_CELL_SURFACE_INTERACTIONS_AT_THE_VASCULAR_WALL	53	-0.305657	-1.51247	0.0268483	0.260821	1
								KEGG_FOCAL_ADHESION	100	-0.264821	-1.51052	0.00847458	0.262441	1
								REACTOME_SIGNALING_BY_RECEPTOR_TYROSINE_KINASES	227	-0.227074	-1.48889	0.00217391	0.28891	1
								KEGG_NEUROACTIVE_LIGAND_RECEPTOR_INTERACTION	74	-0.270617	-1.44403	0.0320999	0.316332	1
								WP_EBOLA_VIRUS_PATHWAY_ON_HOST	60	-0.282641	-1.43804	0.0387597	0.320127	1
								WP_VEGFAVEGFR2_SIGNALING_PATHWAY	259	-0.212391	-1.39788	0.00512821	0.347579	1

## Sheet: Supplementary Data 3
Supplementary Data 3 GSEA results for homozygous GHSR-KO with normal chow diet vs. wildtype with normal chow diet. Genes were ranked by log2 fold change values, and GSEA was run with 10,000 gene set permutations. Significance values listed as zero indicate less than 1/10,000.
Higher in GHSR-KO Chow								Lower in GHSR-KO Chow
NAME	SIZE	ES	NES	NOM p-val	FDR q-val	FWER p-val		NAME	SIZE	ES	NES	NOM p-val	FDR q-val	FWER p-val
REACTOME_THE_CITRIC_ACID_TCA_CYCLE_AND_RESPIRATORY_ELECTRON_TRANSPORT	144	0.733855	3.36136	0	0	0		REACTOME_IMMUNOREGULATORY_INTERACTIONS_BETWEEN_A_LYMPHOID_AND_A_NON_LYMPHOID_CELL	49	-0.635636	-2.65079	0	0	0
REACTOME_RESPIRATORY_ELECTRON_TRANSPORT_ATP_SYNTHESIS_BY_CHEMIOSMOTIC_COUPLING_AND_HEAT_PRODUCTION_BY_UNCOUPLING_PROTEINS	103	0.757136	3.28507	0	0	0		REACTOME_ASSEMBLY_OF_COLLAGEN_FIBRILS_AND_OTHER_MULTIMERIC_STRUCTURES	29	-0.685671	-2.5245	0	5.85038e-05	0.0001
WP_ELECTRON_TRANSPORT_CHAIN_OXPHOS_SYSTEM_IN_MITOCHONDRIA	81	0.785174	3.28171	0	0	0		NABA_MATRISOME	341	-0.427805	-2.45383	0	0.000280464	0.0007
KEGG_PARKINSONS_DISEASE	88	0.751878	3.20469	0	0	0		PID_INTEGRIN1_PATHWAY	33	-0.641816	-2.44616	0	0.000359405	0.0012
REACTOME_RESPIRATORY_ELECTRON_TRANSPORT	85	0.757718	3.19413	0	0	0		REACTOME_COLLAGEN_BIOSYNTHESIS_AND_MODIFYING_ENZYMES	34	-0.635322	-2.44268	0	0.000311734	0.0013
KEGG_ALZHEIMERS_DISEASE	101	0.709611	3.07783	0	0	0		KEGG_HEMATOPOIETIC_CELL_LINEAGE	35	-0.626242	-2.41712	0	0.000339844	0.0017
KEGG_OXIDATIVE_PHOSPHORYLATION	96	0.712352	3.06021	0	0	0		REACTOME_COLLAGEN_FORMATION	41	-0.608069	-2.4152	0	0.000291295	0.0017
KEGG_HUNTINGTONS_DISEASE	114	0.68925	3.05299	0	0	0		REACTOME_INTEGRIN_CELL_SURFACE_INTERACTIONS	42	-0.599815	-2.39843	0	0.000300568	0.002
WP_OXIDATIVE_PHOSPHORYLATION	49	0.805057	3.04475	0	0	0		PID_AVB3_INTEGRIN_PATHWAY	37	-0.608908	-2.37854	0	0.000396634	0.003
REACTOME_MITOCHONDRIAL_TRANSLATION	89	0.673709	2.85972	0	0	0		WP_MICROGLIA_PATHOGEN_PHAGOCYTOSIS_PATHWAY	25	-0.66546	-2.35859	0	0.000558176	0.0047
REACTOME_COMPLEX_I_BIOGENESIS	47	0.756983	2.8409	0	0	0		REACTOME_COLLAGEN_CHAIN_TRIMERIZATION	25	-0.653899	-2.32104	0	0.000952078	0.0088
WP_MITOCHONDRIAL_COMPLEX_I_ASSEMBLY_MODEL_OXPHOS_SYSTEM	45	0.746967	2.79365	0	0	0		NABA_COLLAGENS	25	-0.653899	-2.30635	0	0.00104236	0.0105
KEGG_CITRATE_CYCLE_TCA_CYCLE	27	0.815503	2.69094	0	0	0		REACTOME_EXTRACELLULAR_MATRIX_ORGANIZATION	127	-0.457257	-2.29548	0	0.00119117	0.013
WP_NONALCOHOLIC_FATTY_LIVER_DISEASE	102	0.616814	2.68157	0	0	0		NABA_CORE_MATRISOME	115	-0.461346	-2.27242	0	0.00157246	0.0184
REACTOME_MITOCHONDRIAL_PROTEIN_IMPORT	57	0.670395	2.62672	0	0	0		KEGG_ECM_RECEPTOR_INTERACTION	43	-0.553177	-2.23901	0	0.00241098	0.0301
REACTOME_PYRUVATE_METABOLISM_AND_CITRIC_ACID_TCA_CYCLE	45	0.691231	2.57397	0	0	0		WP_TYROBP_CAUSAL_NETWORK	40	-0.561502	-2.23702	0	0.00233337	0.0311
WP_METABOLIC_REPROGRAMMING_IN_COLON_CANCER	40	0.68176	2.47572	0	0	0		WP_MIRNA_TARGETS_IN_ECM_AND_MEMBRANE_RECEPTORS	14	-0.74183	-2.22073	0.000253743	0.00282376	0.04
WP_GLYCOLYSIS_AND_GLUCONEOGENESIS	33	0.706273	2.46166	0	0	0		REACTOME_ECM_PROTEOGLYCANS	34	-0.582296	-2.21784	0	0.00278579	0.0416
KEGG_CARDIAC_MUSCLE_CONTRACTION	40	0.676631	2.45565	0	0	0		REACTOME_CLASS_A_1_RHODOPSIN_LIKE_RECEPTORS	89	-0.471922	-2.21349	0	0.00284576	0.0448
REACTOME_CRISTAE_FORMATION	29	0.721333	2.42621	0	0	0		NABA_MATRISOME_ASSOCIATED	226	-0.402005	-2.18623	0	0.00415447	0.068
REACTOME_TRANSLATION	252	0.492381	2.42512	0	0	0		WP_GPCRS_CLASS_A_RHODOPSINLIKE	63	-0.487612	-2.13521	0	0.00815764	0.1359
WP_MITOCHONDRIAL_CIV_ASSEMBLY	29	0.7093	2.4042	0	0	0		REACTOME_DEPOSITION_OF_NEW_CENPA_CONTAINING_NUCLEOSOMES_AT_THE_CENTROMERE	25	-0.603803	-2.12572	0	0.00894398	0.1537
REACTOME_PROTEIN_LOCALIZATION	127	0.534307	2.40277	0	0	0		REACTOME_NCAM1_INTERACTIONS	14	-0.698523	-2.11775	0.000252589	0.00949713	0.1689
WP_TCA_CYCLE_AKA_KREBS_OR_CITRIC_ACID_CYCLE	18	0.796469	2.38148	0	7.4197e-06	0.0002		WP_LUNG_FIBROSIS	21	-0.630625	-2.11756	0	0.00912139	0.1692
REACTOME_CITRIC_ACID_CYCLE_TCA_CYCLE	20	0.765345	2.35346	0	1.41222e-05	0.0004		NABA_SECRETED_FACTORS	92	-0.447316	-2.11502	0	0.00905285	0.1744
KEGG_PROPANOATE_METABOLISM	25	0.715692	2.34307	0	1.69857e-05	0.0005		BIOCARTA_INFLAM_PATHWAY	10	-0.770911	-2.09732	0	0.0110372	0.2161
WP_FATTY_ACID_BETA_OXIDATION	28	0.700891	2.33586	0	1.63566e-05	0.0005		NABA_ECM_GLYCOPROTEINS	76	-0.45703	-2.09702	0	0.010659	0.2168
REACTOME_MITOCHONDRIAL_FATTY_ACID_BETA_OXIDATION	31	0.670373	2.30561	0	2.5153e-05	0.0008		REACTOME_MET_ACTIVATES_PTK2_SIGNALING	16	-0.66969	-2.0931	0.0010142	0.0107742	0.2262
WP_AMINO_ACID_METABOLISM	63	0.578175	2.30126	0	2.42856e-05	0.0008		REACTOME_MET_PROMOTES_CELL_MOTILITY	21	-0.616594	-2.08649	0.000785752	0.0114928	0.2466
REACTOME_FATTY_ACID_METABOLISM	125	0.512153	2.29713	0	2.63685e-05	0.0009		REACTOME_GPCR_LIGAND_BINDING	120	-0.419758	-2.07791	0	0.012324	0.2694
REACTOME_FORMATION_OF_ATP_BY_CHEMIOSMOTIC_COUPLING	16	0.792589	2.29481	0	2.8395e-05	0.001		PID_SYNDECAN_1_PATHWAY	25	-0.585571	-2.07596	0	0.0122836	0.2767
WP_TCA_CYCLE_AND_DEFICIENCY_OF_PYRUVATE_DEHYDROGENASE_COMPLEX_PDHC	15	0.799902	2.28824	0	3.02266e-05	0.0011		REACTOME_GENERATION_OF_SECOND_MESSENGER_MOLECULES	14	-0.682642	-2.06002	0.00100806	0.0147071	0.3309
WP_FATTY_ACID_BIOSYNTHESIS	21	0.713215	2.22329	0	0.000152267	0.0057		KEGG_CYTOKINE_CYTOKINE_RECEPTOR_INTERACTION	80	-0.441908	-2.05651	0	0.0149364	0.344
REACTOME_REGULATION_OF_CHOLESTEROL_BIOSYNTHESIS_BY_SREBP_SREBF	39	0.609807	2.19522	0.000155111	0.000272122	0.0105		REACTOME_INTERLEUKIN_10_SIGNALING	21	-0.59824	-2.02088	0.000785752	0.0226079	0.4813
REACTOME_GLUCONEOGENESIS	21	0.702977	2.19135	0	0.000292078	0.0116		REACTOME_TRANSCRIPTIONAL_REGULATION_OF_PLURIPOTENT_STEM_CELLS	8	-0.801595	-2.01899	0.000239234	0.0225432	0.4912
REACTOME_ACTIVATION_OF_GENE_EXPRESSION_BY_SREBF_SREBP	31	0.63432	2.18698	0	0.000308484	0.0126		REACTOME_LYSOSPHINGOLIPID_AND_LPA_RECEPTORS	8	-0.792435	-2.01597	0.00117398	0.0227323	0.504
BIOCARTA_MALATEX_PATHWAY	8	0.908134	2.17243	0	0.000404637	0.017		WP_CYTOKINES_AND_INFLAMMATORY_RESPONSE	11	-0.720767	-2.01511	0.0014881	0.0223982	0.5075
KEGG_FATTY_ACID_METABOLISM	30	0.632428	2.17098	0	0.000398662	0.0172		BIOCARTA_LAIR_PATHWAY	10	-0.739638	-2.01289	0.00121036	0.0224896	0.519
REACTOME_METABOLISM_OF_LIPIDS	380	0.424406	2.17089	0	0.00038844	0.0172		WP_CELLS_AND_MOLECULES_INVOLVED_IN_LOCAL_ACUTE_INFLAMMATORY_RESPONSE	10	-0.739638	-2.01268	0.0021978	0.0219803	0.5203
KEGG_BUTANOATE_METABOLISM	22	0.682892	2.16835	0	0.000403126	0.0182		WP_INFLAMMATORY_RESPONSE_PATHWAY	15	-0.647612	-2.0046	0.00152672	0.0235466	0.5538
BIOCARTA_ETC_PATHWAY	10	0.851709	2.16237	0	0.000448889	0.0208		REACTOME_SIGNALING_BY_PDGF	30	-0.53971	-2.00293	0.000275558	0.0234614	0.561
REACTOME_MITOCHONDRIAL_BIOGENESIS	66	0.536104	2.16167	0	0.000446677	0.0212		KEGG_SYSTEMIC_LUPUS_ERYTHEMATOSUS	40	-0.501345	-1.99324	0.000567859	0.0256859	0.6014
KEGG_VALINE_LEUCINE_AND_ISOLEUCINE_DEGRADATION	37	0.599957	2.14819	0	0.000539083	0.026		KEGG_GLYCOSPHINGOLIPID_BIOSYNTHESIS_LACTO_AND_NEOLACTO_SERIES	11	-0.714048	-1.98325	0.00169697	0.0281163	0.6417
KEGG_PENTOSE_PHOSPHATE_PATHWAY	19	0.708275	2.14766	0	0.000528782	0.0261		REACTOME_INITIAL_TRIGGERING_OF_COMPLEMENT	11	-0.708068	-1.97799	0.00196802	0.0292721	0.6662
KEGG_PYRUVATE_METABOLISM	29	0.633373	2.14067	0	0.000561981	0.0283		REACTOME_DEGRADATION_OF_THE_EXTRACELLULAR_MATRIX	57	-0.456618	-1.97695	0.000882872	0.0289798	0.6708
REACTOME_CHOLESTEROL_BIOSYNTHESIS	19	0.692164	2.12641	0	0.00071629	0.0369		REACTOME_NON_INTEGRIN_MEMBRANE_ECM_INTERACTIONS	28	-0.533667	-1.94959	0.00322407	0.0388024	0.7817
REACTOME_TP53_REGULATES_METABOLIC_GENES	55	0.545252	2.12001	0	0.000779879	0.0411		REACTOME_NCAM_SIGNALING_FOR_NEURITE_OUT_GROWTH	21	-0.575981	-1.94827	0.00184211	0.0385744	0.7868
REACTOME_PYRUVATE_METABOLISM	23	0.661564	2.11706	0	0.000827533	0.0444		REACTOME_BLOOD_GROUP_SYSTEMS_BIOSYNTHESIS	9	-0.732146	-1.9285	0.00342969	0.0468552	0.8511
REACTOME_REGULATION_OF_PYRUVATE_DEHYDROGENASE_PDH_COMPLEX	12	0.773858	2.06836	0	0.00187069	0.0985		REACTOME_OTHER_SEMAPHORIN_INTERACTIONS	9	-0.727842	-1.90647	0.00440852	0.0580968	0.9082
KEGG_GLYCOLYSIS_GLUCONEOGENESIS	39	0.56927	2.05076	0.000158028	0.00246752	0.1307		REACTOME_FORMYL_PEPTIDE_RECEPTORS_BIND_FORMYL_PEPTIDES_AND_MANY_OTHER_LIGANDS	6	-0.824938	-1.9057	0.00274662	0.0574495	0.9101
REACTOME_METABOLISM_OF_AMINO_ACIDS_AND_DERIVATIVES	250	0.415258	2.03563	0	0.00310256	0.1647		PID_INTEGRIN_A9B1_PATHWAY	14	-0.636231	-1.90057	0.00474644	0.0594491	0.9204
WP_MITOCHONDRIAL_LCFATTY_ACID_BETAOXIDATION	16	0.697132	2.02203	0.000330524	0.00375323	0.1987		WP_PHOTODYNAMIC_THERAPYINDUCED_NFKB_SURVIVAL_SIGNALING	9	-0.721324	-1.88474	0.00238152	0.0688029	0.9493
REACTOME_FATTY_ACYL_COA_BIOSYNTHESIS	29	0.591358	2.01843	0.000641026	0.00390838	0.2088		BIOCARTA_CLASSIC_PATHWAY	6	-0.818535	-1.87406	0.00214031	0.0752553	0.9635
REACTOME_GLYOXYLATE_METABOLISM_AND_GLYCINE_DEGRADATION	24	0.615534	2.00248	0.000318827	0.00489904	0.2585		REACTOME_RUNX2_REGULATES_BONE_DEVELOPMENT	15	-0.612688	-1.87212	0.00541098	0.0752251	0.9652
WP_STEROL_REGULATORY_ELEMENTBINDING_PROTEINS_SREBP_SIGNALLING	39	0.548908	1.99391	0.000314762	0.00545161	0.2876		PID_ARF6_PATHWAY	18	-0.575245	-1.86838	0.00384714	0.0766799	0.9706
WP_GLYCOLYSIS_IN_SENESCENCE	9	0.807134	1.98904	0.000338639	0.00576543	0.3056		REACTOME_SIGNALING_BY_GPCR	208	-0.345602	-1.86771	0	0.0757941	0.9714
WP_COMPUTATIONAL_MODEL_OF_AEROBIC_GLYCOLYSIS	11	0.759814	1.98848	0.000502513	0.00572275	0.3083		REACTOME_TRAFFICKING_AND_PROCESSING_OF_ENDOSOMAL_TLR	6	-0.812352	-1.86125	0.00290065	0.0792398	0.9781
WP_MITOCHONDRIAL_CIII_ASSEMBLY	14	0.710254	1.98673	0.000335345	0.00578218	0.315		REACTOME_CROSSLINKING_OF_COLLAGEN_FIBRILS	9	-0.704208	-1.86018	0.00770342	0.0786782	0.9784
WP_CHOLESTEROL_METABOLISM_INCLUDES_BOTH_BLOCH_AND_KANDUTSCHRUSSELL_PATHWAYS	32	0.573866	1.98006	0.000156814	0.00628638	0.342		REACTOME_PEPTIDE_LIGAND_BINDING_RECEPTORS	49	-0.444001	-1.85814	0.00204141	0.0788059	0.9795
REACTOME_GLUCOSE_METABOLISM	50	0.518097	1.97342	0	0.00689129	0.3741		BIOCARTA_IL5_PATHWAY	6	-0.804761	-1.8566	0.00328099	0.0785953	0.9805
KEGG_PEROXISOME	53	0.507043	1.95947	0.000305577	0.00833167	0.4385		KEGG_CELL_ADHESION_MOLECULES_CAMS	45	-0.455284	-1.85154	0.00260492	0.0811438	0.9845
REACTOME_REGULATION_OF_EXPRESSION_OF_SLITS_AND_ROBOS	127	0.434155	1.954	0	0.00886081	0.4638		PID_RHOA_REG_PATHWAY	23	-0.536925	-1.84901	0.00528821	0.081928	0.9864
WP_PATHWAYS_IN_CLEAR_CELL_RENAL_CELL_CARCINOMA	52	0.509561	1.95364	0	0.00875506	0.4651		REACTOME_DECTIN_2_FAMILY	9	-0.701512	-1.84329	0.00610799	0.0851103	0.9893
WP_RIBOFLAVIN_AND_COQ_DISORDERS	10	0.769218	1.95098	0.000330306	0.00896673	0.4786		REACTOME_PLATELET_AGGREGATION_PLUG_FORMATION	17	-0.580568	-1.83953	0.00901578	0.0867048	0.9909
WP_CORI_CYCLE	14	0.695622	1.94454	0.000666334	0.00964312	0.5103		BIOCARTA_LYM_PATHWAY	7	-0.767088	-1.83607	0.00602845	0.0883453	0.9927
KEGG_GLYOXYLATE_AND_DICARBOXYLATE_METABOLISM	12	0.727522	1.94211	0.000679579	0.00982154	0.5225		BIOCARTA_IL17_PATHWAY	6	-0.794931	-1.83438	0.00537886	0.0884722	0.9933
REACTOME_ABC_TRANSPORTER_DISORDERS	55	0.498086	1.93479	0.000298909	0.0107649	0.5606		REACTOME_CREATION_OF_C4_AND_C2_ACTIVATORS	8	-0.724899	-1.8329	0.00963346	0.0883611	0.9936
WP_LIVER_X_RECEPTOR_PATHWAY	8	0.809966	1.93338	0.000684814	0.0108153	0.5677		BIOCARTA_TCRA_PATHWAY	7	-0.757689	-1.83015	0.00572519	0.0893183	0.9942
WP_CYTOPLASMIC_RIBOSOMAL_PROTEINS	69	0.471941	1.92571	0	0.0118642	0.6059		REACTOME_POU5F1_OCT4_SOX2_NANOG_REPRESS_GENES_RELATED_TO_DIFFERENTIATION	6	-0.795647	-1.829	0.00653595	0.0889429	0.9942
REACTOME_DISEASES_OF_CARBOHYDRATE_METABOLISM	23	0.603216	1.92271	0.000799488	0.0121925	0.6214		REACTOME_RUNX2_REGULATES_OSTEOBLAST_DIFFERENTIATION	13	-0.625122	-1.82743	0.0102538	0.0889247	0.9947
REACTOME_SELENOAMINO_ACID_METABOLISM	92	0.452199	1.91971	0.000144781	0.0125187	0.6364		REACTOME_GPVI_MEDIATED_ACTIVATION_CASCADE	21	-0.542538	-1.82732	0.00773994	0.0877709	0.9947
REACTOME_MITOCHONDRIAL_FATTY_ACID_BETA_OXIDATION_OF_SATURATED_FATTY_ACIDS	9	0.76857	1.90479	0.0010118	0.0151508	0.7083		REACTOME_COLLAGEN_DEGRADATION	31	-0.485635	-1.82723	0.00300793	0.0866313	0.9947
REACTOME_RESPONSE_OF_EIF2AK4_GCN2_TO_AMINO_ACID_DEFICIENCY	80	0.455276	1.89834	0	0.0162836	0.74		PID_FRA_PATHWAY	18	-0.563406	-1.82646	0.00594162	0.0860181	0.9951
REACTOME_EUKARYOTIC_TRANSLATION_INITIATION	95	0.439647	1.89606	0.000144175	0.0165449	0.7494		WP_COVID19_ADVERSE_OUTCOME_PATHWAY	8	-0.72537	-1.82503	0.00802334	0.0859353	0.9952
REACTOME_BRANCHED_CHAIN_AMINO_ACID_CATABOLISM	18	0.632392	1.89421	0.00114454	0.0167615	0.7574		BIOCARTA_IL1R_PATHWAY	14	-0.605564	-1.82313	0.00738477	0.0863247	0.9956
REACTOME_CELLULAR_RESPONSE_TO_HYPOXIA	52	0.493554	1.89056	0.000607995	0.0173826	0.7752		REACTOME_RECOGNITION_AND_ASSOCIATION_OF_DNA_GLYCOSYLASE_WITH_SITE_CONTAINING_AN_AFFECTED_PURINE	16	-0.581555	-1.82069	0.00623286	0.0871486	0.9962
REACTOME_CELLULAR_RESPONSE_TO_STARVATION	111	0.427804	1.88878	0.000282366	0.0175401	0.7826		PID_UPA_UPAR_PATHWAY	20	-0.538576	-1.81665	0.00593089	0.0891755	0.9969
WP_GLYCEROLIPIDS_AND_GLYCEROPHOSPHOLIPIDS	15	0.666195	1.88748	0.00149378	0.0175604	0.7872		REACTOME_MITOTIC_SPINDLE_CHECKPOINT	54	-0.426415	-1.81473	0.00118871	0.089633	0.9972
KEGG_FRUCTOSE_AND_MANNOSE_METABOLISM	24	0.583045	1.88694	0.00162496	0.0174841	0.79		BIOCARTA_TCYTOTOXIC_PATHWAY	5	-0.837812	-1.81405	0.003465	0.0890684	0.9973
KEGG_BIOSYNTHESIS_OF_UNSATURATED_FATTY_ACIDS	19	0.616481	1.88299	0.00212557	0.0182124	0.8082		WP_MACROPHAGE_MARKERS	6	-0.792912	-1.81104	0.00394523	0.0904172	0.9977
REACTOME_XENOBIOTICS	10	0.7394	1.87698	0.00171792	0.0195171	0.8328		REACTOME_INTERLEUKIN_4_AND_INTERLEUKIN_13_SIGNALING	50	-0.432933	-1.79893	0.00254237	0.0995006	0.9987
REACTOME_PEROXISOMAL_PROTEIN_IMPORT	44	0.503405	1.87367	0.00123628	0.0201155	0.8472		PID_LYMPH_ANGIOGENESIS_PATHWAY	13	-0.609761	-1.79429	0.0105184	0.102341	0.999
KEGG_RIBOSOME	71	0.459145	1.87328	0.000446562	0.0199528	0.8481		PID_PLK1_PATHWAY	27	-0.495163	-1.78871	0.00492476	0.106173	0.9993
REACTOME_EUKARYOTIC_TRANSLATION_ELONGATION	77	0.452786	1.8732	0.000579458	0.0197268	0.8482		BIOCARTA_STEM_PATHWAY	5	-0.815558	-1.7839	0.00683527	0.109337	0.9996
REACTOME_DEGRADATION_OF_GLI1_BY_THE_PROTEASOME	45	0.501709	1.86987	0.00108544	0.0203081	0.8577		KEGG_OLFACTORY_TRANSDUCTION	17	-0.557966	-1.78344	0.011932	0.108513	0.9996
KEGG_STEROID_BIOSYNTHESIS	12	0.69519	1.86325	0.00279974	0.0218098	0.8786		REACTOME_DISEASES_ASSOCIATED_WITH_O_GLYCOSYLATION_OF_PROTEINS	24	-0.50643	-1.78197	0.00894737	0.108583	0.9996
BIOCARTA_KREB_PATHWAY	8	0.780491	1.85798	0.00153348	0.0230631	0.8945		BIOCARTA_CTLA4_PATHWAY	7	-0.735587	-1.77819	0.00957625	0.110863	0.9997
REACTOME_MITOCHONDRIAL_CALCIUM_ION_TRANSPORT	22	0.591863	1.85756	0.00402576	0.022929	0.8957		WP_PEPTIDE_GPCRS	21	-0.526617	-1.77586	0.00756785	0.11184	0.9997
REACTOME_METABOLISM_OF_STEROIDS	71	0.45457	1.85402	0.000293384	0.0237352	0.9058		REACTOME_EPHRIN_SIGNALING	11	-0.637488	-1.77506	0.0114774	0.111339	0.9997
REACTOME_SIGNALING_BY_ROBO_RECEPTORS	139	0.405929	1.85199	0.000137024	0.0241224	0.9121		BIOCARTA_COMP_PATHWAY	8	-0.707773	-1.77114	0.0116448	0.113789	0.9998
WP_LIPID_METABOLISM_PATHWAY	18	0.62368	1.85032	0.00163132	0.024345	0.9168		REACTOME_SYNTHESIS_OF_BILE_ACIDS_AND_BILE_SALTS_VIA_24_HYDROXYCHOLESTEROL	5	-0.815183	-1.77019	0.00796067	0.113488	0.9998
WP_CHOLESTEROL_BIOSYNTHESIS_PATHWAY	14	0.66226	1.84048	0.00400936	0.0270394	0.9407		REACTOME_MOLECULES_ASSOCIATED_WITH_ELASTIC_FIBRES	17	-0.559068	-1.77005	0.00960809	0.112364	0.9998
WP_PENTOSE_PHOSPHATE_METABOLISM	7	0.811166	1.84044	0.00103359	0.0267676	0.9409		WP_DEVELOPMENT_AND_HETEROGENEITY_OF_THE_ILC_FAMILY	13	-0.605094	-1.7699	0.0101385	0.11131	0.9998
REACTOME_SRP_DEPENDENT_COTRANSLATIONAL_PROTEIN_TARGETING_TO_MEMBRANE	90	0.431111	1.83937	0.000144009	0.0268437	0.944		REACTOME_DNA_METHYLATION	15	-0.571756	-1.76675	0.0124239	0.113014	0.9999
REACTOME_AUF1_HNRNP_D0_BINDS_AND_DESTABILIZES_MRNA	44	0.494405	1.83873	0.00122156	0.0267623	0.9446		REACTOME_INTERFERON_GAMMA_SIGNALING	39	-0.446169	-1.76603	0.00530578	0.11257	0.9999
WP_OMEGA9_FA_SYNTHESIS	11	0.700191	1.83525	0.00318845	0.0276477	0.9505		KEGG_LEISHMANIA_INFECTION	39	-0.445119	-1.76344	0.00370687	0.113798	0.9999
WP_MITOCHONDRIAL_CII_ASSEMBLY	8	0.766996	1.83305	0.00312663	0.0281442	0.9547		BIOCARTA_GRANULOCYTES_PATHWAY	7	-0.729006	-1.76163	0.0133907	0.1144	0.9999
REACTOME_ABC_FAMILY_PROTEINS_MEDIATED_TRANSPORT	74	0.443601	1.8309	0.000589275	0.0286156	0.9585		REACTOME_BASE_EXCISION_REPAIR_AP_SITE_FORMATION	20	-0.523612	-1.75961	0.00918153	0.115132	0.9999
REACTOME_DEFECTIVE_CFTR_CAUSES_CYSTIC_FIBROSIS	48	0.482221	1.81997	0.00121803	0.0322697	0.9733		REACTOME_INTERFERON_ALPHA_BETA_SIGNALING	35	-0.454258	-1.75892	0.00635184	0.114589	0.9999
REACTOME_CELLULAR_RESPONSE_TO_CHEMICAL_STRESS	114	0.410598	1.81436	0.000277546	0.0341635	0.981		REACTOME_LEISHMANIA_INFECTION	100	-0.36495	-1.75824	0	0.114117	0.9999
REACTOME_GLYCEROPHOSPHOLIPID_BIOSYNTHESIS	64	0.454045	1.81418	0.00104058	0.0338907	0.981		REACTOME_VXPX_CARGO_TARGETING_TO_CILIUM	5	-0.802861	-1.75775	0.0101994	0.113419	0.9999
WP_THIAMINE_METABOLIC_PATHWAYS	7	0.79169	1.81349	0.00172861	0.0338358	0.9816		REACTOME_PURINERGIC_SIGNALING_IN_LEISHMANIASIS_INFECTION	18	-0.548354	-1.75725	0.013626	0.112777	0.9999
REACTOME_RRNA_PROCESSING	138	0.39647	1.81289	0	0.0337256	0.9821		REACTOME_PD_1_SIGNALING	8	-0.698796	-1.75592	0.0148824	0.112954	1
REACTOME_PEROXISOMAL_LIPID_METABOLISM	21	0.577377	1.80734	0.00453515	0.0356983	0.9862		KEGG_PRIMARY_IMMUNODEFICIENCY	14	-0.587528	-1.75424	0.013882	0.113505	1
REACTOME_DEGRADATION_OF_AXIN	42	0.487127	1.80247	0.00306513	0.0374636	0.9889		WP_KYNURENINE_PATHWAY_AND_LINKS_TO_CELLULAR_SENESCENCE	11	-0.622313	-1.75358	0.016008	0.112986	1
REACTOME_BIOSYNTHESIS_OF_SPECIALIZED_PRORESOLVING_MEDIATORS_SPMS	14	0.642786	1.79219	0.00644202	0.0417694	0.9945		WP_SIMPLIFIED_DEPICTION_OF_MYD88_DISTINCT_INPUTOUTPUT_PATHWAY	15	-0.572633	-1.75293	0.0155177	0.112466	1
REACTOME_REGULATION_OF_PTEN_STABILITY_AND_ACTIVITY	46	0.477831	1.79113	0.00229393	0.0419188	0.9948		WP_CANCER_IMMUNOTHERAPY_BY_PD1_BLOCKADE	9	-0.666297	-1.75267	0.0157461	0.111641	1
KEGG_PROTEASOME	35	0.50391	1.78455	0.00231732	0.0447558	0.9964		REACTOME_MEIOTIC_RECOMBINATION	25	-0.496346	-1.75076	0.00782677	0.112342	1
REACTOME_BETA_OXIDATION_OF_VERY_LONG_CHAIN_FATTY_ACIDS	7	0.778609	1.77785	0.00413722	0.047819	0.9976		WP_ALLOGRAFT_REJECTION	37	-0.446936	-1.75061	0.00584958	0.111454	1
WP_PROTEASOME_DEGRADATION	45	0.474118	1.7715	0.00248062	0.0508867	0.999		PID_CD8_TCR_PATHWAY	28	-0.476132	-1.7473	0.00808407	0.113453	1
KEGG_LYSINE_DEGRADATION	22	0.564016	1.77058	0.00451104	0.0509041	0.9991		REACTOME_LAMININ_INTERACTIONS	12	-0.613892	-1.74704	0.0131026	0.112642	1
REACTOME_PENTOSE_PHOSPHATE_PATHWAY	12	0.66034	1.76595	0.00699184	0.0529987	0.9992		KEGG_ANTIGEN_PROCESSING_AND_PRESENTATION	26	-0.489581	-1.7415	0.0083468	0.116766	1
REACTOME_UBIQUINOL_BIOSYNTHESIS	6	0.817842	1.76568	0.00263574	0.0526942	0.9992		KEGG_NEUROACTIVE_LIGAND_RECEPTOR_INTERACTION	77	-0.378278	-1.74144	0.00251414	0.115777	1
PID_CONE_PATHWAY	7	0.772482	1.76543	0.00512208	0.0523719	0.9992		NABA_ECM_REGULATORS	77	-0.376137	-1.74034	0.00302755	0.115833	1
REACTOME_NEGATIVE_REGULATION_OF_NOTCH4_SIGNALING	45	0.471596	1.7651	0.00307078	0.0521218	0.9992		REACTOME_HDACS_DEACETYLATE_HISTONES	29	-0.472794	-1.72972	0.00756961	0.124948	1
REACTOME_BIOSYNTHESIS_OF_MARESINS	5	0.86385	1.76397	0.00106082	0.0523038	0.9992		REACTOME_TRANSCRIPTIONAL_REGULATION_OF_GRANULOPOIESIS	25	-0.48887	-1.72383	0.0148541	0.129729	1
WP_GLYCEROPHOSPHOLIPID_BIOSYNTHETIC_PATHWAY	16	0.603654	1.76331	0.00739645	0.0522286	0.9992		REACTOME_ELASTIC_FIBRE_FORMATION	20	-0.517578	-1.72258	0.0108949	0.129903	1
REACTOME_NONSENSE_MEDIATED_DECAY_NMD	84	0.419386	1.76282	0.00159536	0.0520581	0.9992		WP_MONOAMINE_GPCRS	7	-0.70801	-1.71856	0.0176803	0.132794	1
REACTOME_THE_ROLE_OF_GTSE1_IN_G2_M_PROGRESSION_AFTER_G2_CHECKPOINT	52	0.455745	1.76099	0.002442	0.0526072	0.9993		REACTOME_RHO_GTPASE_EFFECTORS	129	-0.34134	-1.71789	0	0.13234	1
WP_FATTY_ACID_OMEGA_OXIDATION	7	0.772146	1.76017	0.00442704	0.0526469	0.9993		PID_INTEGRIN_CS_PATHWAY	10	-0.633489	-1.71703	0.0220025	0.132106	1
REACTOME_DEGRADATION_OF_DVL	45	0.471382	1.75861	0.00323774	0.0531016	0.9993		NABA_ECM_AFFILIATED	57	-0.396969	-1.71698	0.00327381	0.131048	1
WP_ONE_CARBON_METABOLISM_AND_RELATED_PATHWAYS	28	0.524032	1.75764	0.00742848	0.0532143	0.9994		KEGG_GRAFT_VERSUS_HOST_DISEASE	17	-0.537974	-1.71407	0.0170191	0.132909	1
BIOCARTA_AHSP_PATHWAY	8	0.740842	1.75559	0.00493113	0.0539092	0.9995		KEGG_NATURAL_KILLER_CELL_MEDIATED_CYTOTOXICITY	58	-0.396122	-1.71337	0.00467153	0.132513	1
REACTOME_REGULATION_OF_RUNX3_EXPRESSION_AND_ACTIVITY	45	0.465018	1.73371	0.00320758	0.0674312	1		REACTOME_RAC1_GTPASE_CYCLE	74	-0.375415	-1.71093	0.00189454	0.133928	1
REACTOME_APC_C_CDH1_MEDIATED_DEGRADATION_OF_CDC20_AND_OTHER_APC_C_CDH1_TARGETED_PROTEINS_IN_LATE_MITOSIS_EARLY_G1	50	0.453656	1.73106	0.00408596	0.0686984	1		REACTOME_KERATAN_SULFATE_BIOSYNTHESIS	13	-0.5803	-1.71088	0.0225352	0.132918	1
BIOCARTA_PROTEASOME_PATHWAY	17	0.586576	1.73057	0.00992839	0.068509	1		REACTOME_OTHER_INTERLEUKIN_SIGNALING	8	-0.683126	-1.70518	0.019027	0.137565	1
REACTOME_SULFUR_AMINO_ACID_METABOLISM	19	0.571483	1.72813	0.00793388	0.0696934	1		WP_IL10_ANTIINFLAMMATORY_SIGNALING_PATHWAY	7	-0.705511	-1.70516	0.0199904	0.136507	1
REACTOME_INFLUENZA_INFECTION	112	0.390988	1.72475	0.00099066	0.0715934	1		REACTOME_TRAF6_MEDIATED_IRF7_ACTIVATION	6	-0.738152	-1.70058	0.0177725	0.14019	1
REACTOME_NR1H2_NR1H3_REGULATE_GENE_EXPRESSION_LINKED_TO_LIPOGENESIS	7	0.757812	1.72356	0.00832342	0.0718734	1		REACTOME_REPRODUCTION	41	-0.422851	-1.70009	0.00785855	0.139604	1
REACTOME_CYTOPROTECTION_BY_HMOX1	91	0.404088	1.72142	0.00158983	0.0729214	1		WP_HEMATOPOIETIC_STEM_CELL_DIFFERENTIATION	28	-0.464339	-1.69779	0.0108609	0.140981	1
REACTOME_PROCESSING_OF_SMDT1	16	0.594755	1.7188	0.0131126	0.0743311	1		REACTOME_FCGR_ACTIVATION	9	-0.648583	-1.69758	0.0245443	0.140117	1
REACTOME_HEDGEHOG_LIGAND_BIOGENESIS	45	0.458593	1.71872	0.0059871	0.0738329	1		PID_TXA2PATHWAY	21	-0.502557	-1.69709	0.0172859	0.139555	1
REACTOME_SYNTHESIS_OF_PC	14	0.616419	1.71808	0.0101718	0.0737474	1		REACTOME_DNA_DAMAGE_TELOMERE_STRESS_INDUCED_SENESCENCE	26	-0.469816	-1.69194	0.0151878	0.143958	1
WP_CEREBRAL_ORGANIC_ACIDURIAS_INCLUDING_DISEASES	7	0.754226	1.7163	0.00709957	0.0744886	1		KEGG_LEUKOCYTE_TRANSENDOTHELIAL_MIGRATION	41	-0.426491	-1.69153	0.00885208	0.143315	1
WP_UREA_CYCLE_AND_ASSOCIATED_PATHWAYS	14	0.617354	1.7122	0.0116979	0.0769931	1		REACTOME_TRANSPORT_OF_BILE_SALTS_AND_ORGANIC_ACIDS_METAL_IONS_AND_AMINE_COMPOUNDS	30	-0.454098	-1.69057	0.0139192	0.143285	1
WP_TCA_CYCLE_IN_SENESCENCE	9	0.692152	1.70977	0.0114608	0.0782715	1		REACTOME_SYNDECAN_INTERACTIONS	16	-0.542031	-1.69038	0.0196931	0.142435	1
REACTOME_CARNITINE_METABOLISM	11	0.653922	1.70643	0.0112284	0.0803397	1		REACTOME_O_GLYCOSYLATION_OF_TSR_DOMAIN_CONTAINING_PROTEINS	15	-0.548806	-1.68765	0.0248245	0.144312	1
REACTOME_METABOLISM_OF_RNA	346	0.336029	1.70556	0	0.0804702	1		REACTOME_GP1B_IX_V_ACTIVATION_SIGNALLING	6	-0.725713	-1.68485	0.0250522	0.146277	1
KEGG_LINOLEIC_ACID_METABOLISM	10	0.662864	1.7004	0.014527	0.0840353	1		WP_COMPLEMENT_ACTIVATION	10	-0.621336	-1.68413	0.0244021	0.145997	1
REACTOME_REGULATION_OF_RAS_BY_GAPS	48	0.44851	1.69863	0.00520435	0.0848518	1		BIOCARTA_NKCELLS_PATHWAY	11	-0.604188	-1.68272	0.0244686	0.146476	1
REACTOME_NR1H2_AND_NR1H3_MEDIATED_SIGNALING	17	0.577495	1.69689	0.011555	0.0857662	1		REACTOME_PLATELET_ADHESION_TO_EXPOSED_COLLAGEN	10	-0.621624	-1.68201	0.0262454	0.146205	1
REACTOME_TYSND1_CLEAVES_PEROXISOMAL_PROTEINS	6	0.778501	1.6929	0.00694927	0.0884494	1		PID_INTEGRIN5_PATHWAY	9	-0.643032	-1.682	0.0277103	0.145195	1
WP_TRIACYLGLYCERIDE_SYNTHESIS	14	0.597379	1.6849	0.015807	0.0948213	1		REACTOME_MEIOTIC_SYNAPSIS	25	-0.473238	-1.67813	0.0198676	0.148333	1
REACTOME_NGF_STIMULATED_TRANSCRIPTION	20	0.546034	1.68476	0.00977836	0.0942985	1		WP_MIR5093P_ALTERATION_OF_YAP1ECM_AXIS	7	-0.693682	-1.67791	0.021832	0.14753	1
REACTOME_METABOLISM_OF_POLYAMINES	47	0.448185	1.68434	0.0077688	0.0940508	1		WP_INTERACTIONS_BETWEEN_IMMUNE_CELLS_AND_MICRORNAS_IN_TUMOR_MICROENVIRONMENT	14	-0.558323	-1.67535	0.0265443	0.149254	1
KEGG_BETA_ALANINE_METABOLISM	13	0.610131	1.67978	0.0150376	0.0976022	1		REACTOME_ANTIGEN_ACTIVATES_B_CELL_RECEPTOR_BCR_LEADING_TO_GENERATION_OF_SECOND_MESSENGERS	19	-0.505607	-1.6744	0.0205408	0.149255	1
REACTOME_MITOCHONDRIAL_FATTY_ACID_BETA_OXIDATION_OF_UNSATURATED_FATTY_ACIDS	6	0.76825	1.67642	0.00765617	0.0999787	1		KEGG_TOLL_LIKE_RECEPTOR_SIGNALING_PATHWAY	53	-0.392566	-1.67106	0.00747771	0.151803	1
WP_SYNAPTIC_VESICLE_PATHWAY	25	0.515568	1.67551	0.0122905	0.100158	1		PID_EPHRINB_REV_PATHWAY	13	-0.567988	-1.66982	0.0273399	0.152079	1
REACTOME_REGULATION_OF_MRNA_STABILITY_BY_PROTEINS_THAT_BIND_AU_RICH_ELEMENTS	56	0.428803	1.67331	0.00586114	0.101614	1		BIOCARTA_THELPER_PATHWAY	5	-0.772161	-1.66942	0.0176023	0.151525	1
WP_METAPATHWAY_BIOTRANSFORMATION_PHASE_I_AND_II	59	0.422573	1.67288	0.00678528	0.101375	1		REACTOME_RESOLUTION_OF_SISTER_CHROMATID_COHESION	56	-0.386369	-1.66612	0.00611888	0.154064	1
REACTOME_BETA_OXIDATION_OF_DECANOYL_COA_TO_OCTANOYL_COA_COA	6	0.76825	1.66955	0.0114643	0.103735	1		REACTOME_RHO_GTPASES_ACTIVATE_FORMINS	65	-0.37534	-1.66293	0.00523238	0.156542	1
REACTOME_GLYCOLYSIS	39	0.459708	1.6672	0.0099271	0.105286	1		REACTOME_ANCHORING_FIBRIL_FORMATION	7	-0.687033	-1.66264	0.0278236	0.155812	1
REACTOME_TNFR2_NON_CANONICAL_NF_KB_PATHWAY	57	0.424226	1.6659	0.00818209	0.105867	1		KEGG_PRIMARY_BILE_ACID_BIOSYNTHESIS	6	-0.722993	-1.66197	0.0241569	0.155533	1
BIOCARTA_MTA3_PATHWAY	9	0.677412	1.6651	0.0178817	0.105971	1		WP_LTF_DANGER_SIGNAL_RESPONSE_PATHWAY	10	-0.61364	-1.6596	0.0273428	0.157123	1
REACTOME_NUCLEAR_EVENTS_KINASE_AND_TRANSCRIPTION_FACTOR_ACTIVATION	30	0.484944	1.66	0.0139749	0.110275	1		WP_PI3KAKT_SIGNALING_PATHWAY	139	-0.325377	-1.65645	0	0.159705	1
REACTOME_LYSINE_CATABOLISM	8	0.695671	1.65464	0.0162602	0.115008	1		BIOCARTA_TCAPOPTOSIS_PATHWAY	5	-0.763712	-1.65513	0.0237762	0.160134	1
REACTOME_REGULATION_OF_RUNX2_EXPRESSION_AND_ACTIVITY	51	0.431335	1.64994	0.00826067	0.119272	1		WP_SARS_CORONAVIRUS_AND_INNATE_IMMUNITY	7	-0.683701	-1.6539	0.0257219	0.160505	1
REACTOME_GLYCOGEN_STORAGE_DISEASES	13	0.601074	1.64739	0.0197003	0.121235	1		PID_INTEGRIN3_PATHWAY	26	-0.462481	-1.65308	0.0209716	0.160417	1
REACTOME_ALPHA_LINOLENIC_OMEGA3_AND_LINOLEIC_OMEGA6_ACID_METABOLISM	10	0.647243	1.64429	0.0220168	0.123847	1		REACTOME_FORMATION_OF_THE_BETA_CATENIN_TCF_TRANSACTIVATING_COMPLEX	27	-0.457309	-1.64998	0.0185285	0.162898	1
KEGG_NITROGEN_METABOLISM	9	0.67107	1.6411	0.0160527	0.126582	1		WP_NEPHROGENESIS	5	-0.761715	-1.64481	0.0242841	0.167833	1
WP_TRANSSULFURATION_AND_ONE_CARBON_METABOLISM	19	0.541859	1.64088	0.0183398	0.126021	1		WP_PATHOGENESIS_OF_SARSCOV2_MEDIATED_BY_NSP9NSP10_COMPLEX	10	-0.605077	-1.64142	0.0267327	0.170548	1
REACTOME_ACTIVATION_OF_THE_MRNA_UPON_BINDING_OF_THE_CAP_BINDING_COMPLEX_AND_EIFS_AND_SUBSEQUENT_BINDING_TO_43S	49	0.43025	1.64081	0.0121766	0.125319	1		REACTOME_ACTIVATED_PKN1_STIMULATES_TRANSCRIPTION_OF_AR_ANDROGEN_RECEPTOR_REGULATED_GENES_KLK2_AND_KLK3	15	-0.533442	-1.64131	0.0322581	0.169632	1
WP_DISORDERS_OF_THE_KREBS_CYCLE	7	0.720155	1.64078	0.0160363	0.124583	1		WP_DEVELOPMENT_OF_PULMONARY_DENDRITIC_CELLS_AND_MACROPHAGE_SUBSETS	5	-0.753047	-1.63361	0.025962	0.17759	1
WP_CHOLESTEROL_BIOSYNTHESIS_WITH_SKELETAL_DYSPLASIAS	5	0.795014	1.64009	0.0127917	0.124572	1		KEGG_AUTOIMMUNE_THYROID_DISEASE	16	-0.520635	-1.63328	0.0320266	0.176892	1
REACTOME_PLASMA_LIPOPROTEIN_ASSEMBLY	7	0.714949	1.63898	0.0202367	0.124995	1		WP_TOLLLIKE_RECEPTOR_SIGNALING_RELATED_TO_MYD88	18	-0.503586	-1.62955	0.0286748	0.180313	1
KEGG_CYSTEINE_AND_METHIONINE_METABOLISM	19	0.538919	1.6381	0.020023	0.125177	1		BIOCARTA_CYTOKINE_PATHWAY	5	-0.748843	-1.62914	0.0324299	0.179731	1
REACTOME_HDMS_DEMETHYLATE_HISTONES	12	0.612379	1.63793	0.0219817	0.124616	1		REACTOME_CONDENSATION_OF_PROPHASE_CHROMOSOMES	18	-0.504503	-1.6262	0.029729	0.182159	1
REACTOME_ACYL_CHAIN_REMODELING_OF_DAG_AND_TAG	5	0.793498	1.63725	0.0118228	0.124634	1		BIOCARTA_BARD1_PATHWAY	5	-0.747507	-1.61899	0.0291647	0.18992	1
REACTOME_DECTIN_1_MEDIATED_NONCANONICAL_NF_KB_SIGNALING	47	0.433807	1.63713	0.0106547	0.124029	1		BIOCARTA_NFKB_PATHWAY	9	-0.614689	-1.61842	0.0395753	0.189493	1
REACTOME_STABILIZATION_OF_P53	47	0.435674	1.6348	0.0100247	0.125794	1		REACTOME_MEIOSIS	35	-0.417526	-1.61741	0.014913	0.189671	1
REACTOME_GLYCOGEN_METABOLISM	19	0.539152	1.63067	0.0222258	0.129615	1		REACTOME_RHO_GTPASES_ACTIVATE_CIT	9	-0.611827	-1.61042	0.0388139	0.197469	1
REACTOME_METABOLISM_OF_NUCLEOTIDES	47	0.432357	1.63047	0.0145549	0.129097	1		WP_FOCAL_ADHESION	86	-0.344411	-1.60905	0.00679832	0.198084	1
WP_MITOCHONDRIAL_FATTY_ACID_SYNTHESIS_PATHWAY	5	0.78892	1.62946	0.0125414	0.129455	1		REACTOME_O_LINKED_GLYCOSYLATION	37	-0.408072	-1.60588	0.0202721	0.201021	1
WP_METHIONINE_DE_NOVO_AND_SALVAGE_PATHWAY	16	0.558798	1.62856	0.0239974	0.129707	1		REACTOME_HATS_ACETYLATE_HISTONES	54	-0.376938	-1.60418	0.0117474	0.202065	1
REACTOME_FORMATION_OF_TC_NER_PRE_INCISION_COMPLEX	33	0.467913	1.62782	0.0148584	0.129795	1		KEGG_FOCAL_ADHESION	85	-0.344345	-1.60242	0.0029098	0.203122	1
KEGG_ALANINE_ASPARTATE_AND_GLUTAMATE_METABOLISM	19	0.535384	1.62374	0.0236233	0.133581	1		PID_RAC1_REG_PATHWAY	17	-0.507359	-1.60166	0.0361944	0.202989	1
REACTOME_GLYCOGEN_SYNTHESIS	13	0.591963	1.61962	0.0245399	0.137494	1		KEGG_GLYCOSPHINGOLIPID_BIOSYNTHESIS_GLOBO_SERIES	8	-0.633312	-1.60052	0.047271	0.203322	1
WP_AFLATOXIN_B1_METABOLISM	5	0.786773	1.61901	0.0139576	0.137452	1		BIOCARTA_LIS1_PATHWAY	10	-0.586814	-1.6004	0.0416055	0.202333	1
WP_HEREDITARY_LEIOMYOMATOSIS_AND_RENAL_CELL_CARCINOMA_PATHWAY	14	0.582912	1.61717	0.0284439	0.138884	1		REACTOME_SENESCENCE_ASSOCIATED_SECRETORY_PHENOTYPE_SASP	35	-0.413965	-1.60033	0.0213406	0.201301	1
KEGG_TERPENOID_BACKBONE_BIOSYNTHESIS	10	0.638178	1.61436	0.0218011	0.141445	1		REACTOME_SIRT1_NEGATIVELY_REGULATES_RRNA_EXPRESSION	14	-0.534783	-1.59711	0.0384809	0.20435	1
WP_7Q1123_COPY_NUMBER_VARIATION_SYNDROME	52	0.422241	1.61302	0.0120129	0.142241	1		BIOCARTA_IL10_PATHWAY	9	-0.609825	-1.59622	0.0411157	0.204311	1
WP_SULFATION_BIOTRANSFORMATION_REACTION	5	0.784651	1.61279	0.0159123	0.141736	1		REACTOME_ANTI_INFLAMMATORY_RESPONSE_FAVOURING_LEISHMANIA_PARASITE_INFECTION	59	-0.368705	-1.59512	0.0117152	0.204634	1
WP_NUCLEAR_RECEPTORS_METAPATHWAY	134	0.355365	1.612	0.00194688	0.141855	1		REACTOME_RESOLUTION_OF_D_LOOP_STRUCTURES	15	-0.514922	-1.59137	0.037336	0.208457	1
REACTOME_SCF_SKP2_MEDIATED_DEGRADATION_OF_P27_P21	47	0.429538	1.61173	0.0137783	0.14139	1		BIOCARTA_MCM_PATHWAY	7	-0.655326	-1.58929	0.0485137	0.210053	1
WP_HEME_BIOSYNTHESIS	8	0.675444	1.60977	0.024565	0.142908	1		WP_SIGNAL_TRANSDUCTION_THROUGH_IL1R	16	-0.50926	-1.58712	0.0395812	0.211804	1
WP_STATIN_PATHWAY	11	0.618321	1.60936	0.0251835	0.142619	1		REACTOME_KERATINIZATION	26	-0.440556	-1.58465	0.024077	0.214011	1
REACTOME_ASYMMETRIC_LOCALIZATION_OF_PCP_PROTEINS	48	0.42301	1.60773	0.0136181	0.14383	1		WP_REGULATORY_CIRCUITS_OF_THE_STAT3_SIGNALING_PATHWAY	32	-0.420617	-1.58302	0.0242066	0.215063	1
REACTOME_TRNA_AMINOACYLATION	37	0.447827	1.60708	0.0191921	0.143873	1		REACTOME_INTERLEUKIN_2_FAMILY_SIGNALING	19	-0.478513	-1.58269	0.0435792	0.214361	1
REACTOME_CYTOCHROME_C_MEDIATED_APOPTOTIC_RESPONSE	5	0.776116	1.60421	0.0184664	0.146574	1		WP_NOCGMPPKG_MEDIATED_NEUROPROTECTION	13	-0.536087	-1.5823	0.0440921	0.213758	1
PID_HNF3B_PATHWAY	21	0.512311	1.60003	0.0252335	0.15091	1		WP_PRION_DISEASE_PATHWAY	11	-0.572061	-1.5801	0.0440711	0.215535	1
REACTOME_PINK1_PRKN_MEDIATED_MITOPHAGY	20	0.519204	1.59967	0.0277294	0.150537	1		WP_HEPATITIS_C_AND_HEPATOCELLULAR_CARCINOMA	21	-0.468443	-1.5771	0.0318337	0.218393	1
REACTOME_GABA_SYNTHESIS_RELEASE_REUPTAKE_AND_DEGRADATION	10	0.629454	1.59947	0.0329708	0.150002	1		WP_AMPLIFICATION_AND_EXPANSION_OF_ONCOGENIC_PATHWAYS_AS_METASTATIC_TRAITS	9	-0.597675	-1.57709	0.0491647	0.21728	1
PID_RHODOPSIN_PATHWAY	6	0.737	1.59747	0.0228901	0.151671	1		REACTOME_REGULATION_OF_IFNA_SIGNALING	6	-0.687243	-1.57677	0.0425087	0.216575	1
REACTOME_HIV_INFECTION	128	0.353582	1.59719	0.00320692	0.151234	1		BIOCARTA_BLYMPHOCYTE_PATHWAY	8	-0.626445	-1.57581	0.0452346	0.216749	1
WP_SELENIUM_MICRONUTRIENT_NETWORK	42	0.432455	1.59541	0.01726	0.152612	1		REACTOME_FORMATION_OF_THE_CORNIFIED_ENVELOPE	26	-0.440556	-1.57447	0.0324814	0.217433	1
REACTOME_HEME_BIOSYNTHESIS	12	0.596455	1.59449	0.0297787	0.152936	1		WP_LEPTIN_INSULIN_OVERLAP	6	-0.681387	-1.56615	0.0483642	0.227785	1
REACTOME_DEGRADATION_OF_CYSTEINE_AND_HOMOCYSTEINE	11	0.610761	1.59441	0.034911	0.152247	1		PID_CXCR4_PATHWAY	39	-0.395711	-1.56426	0.0253201	0.229203	1
KEGG_AMINOACYL_TRNA_BIOSYNTHESIS	35	0.451373	1.59353	0.0206886	0.152534	1		WP_TOLLLIKE_RECEPTOR_SIGNALING_PATHWAY	54	-0.366626	-1.55823	0.0172414	0.236586	1
WP_STRIATED_MUSCLE_CONTRACTION_PATHWAY	10	0.628893	1.59317	0.0288052	0.152191	1		PID_TCR_PATHWAY	34	-0.405517	-1.55748	0.0307861	0.23642	1
REACTOME_BETA_OXIDATION_OF_HEXANOYL_COA_TO_BUTANOYL_COA	5	0.768144	1.59267	0.0212137	0.152051	1		WP_RETINOBLASTOMA_GENE_IN_CANCER	34	-0.409249	-1.55738	0.0250846	0.23538	1
REACTOME_HOST_INTERACTIONS_OF_HIV_FACTORS	84	0.37781	1.58779	0.0072685	0.157304	1		WP_REGULATION_OF_TOLLLIKE_RECEPTOR_SIGNALING_PATHWAY	63	-0.354722	-1.55395	0.0137489	0.236719	1
REACTOME_DETOXIFICATION_OF_REACTIVE_OXYGEN_SPECIES	24	0.489391	1.5838	0.0283999	0.161558	1		PID_REG_GR_PATHWAY	28	-0.423275	-1.54497	0.0387454	0.246032	1
WP_SREBF_AND_MIR33_IN_CHOLESTEROL_AND_LIPID_HOMEOSTASIS	8	0.661019	1.57213	0.0373071	0.176211	1		REACTOME_ERCC6_CSB_AND_EHMT2_G9A_POSITIVELY_REGULATE_RRNA_EXPRESSION	21	-0.458701	-1.54415	0.045941	0.246002	1
REACTOME_GLUTAMATE_AND_GLUTAMINE_METABOLISM	8	0.661191	1.57192	0.0327616	0.175623	1		REACTOME_PARASITE_INFECTION	28	-0.419258	-1.52322	0.0448126	0.267255	1
REACTOME_BETA_OXIDATION_OF_OCTANOYL_COA_TO_HEXANOYL_COA	5	0.768144	1.57135	0.0215915	0.175587	1		WP_B_CELL_RECEPTOR_SIGNALING_PATHWAY	54	-0.355268	-1.51778	0.0215912	0.274156	1
REACTOME_CROSS_PRESENTATION_OF_SOLUBLE_EXOGENOUS_ANTIGENS_ENDOSOMES	40	0.432574	1.57131	0.0212766	0.174781	1		KEGG_CYTOSOLIC_DNA_SENSING_PATHWAY	26	-0.424513	-1.51058	0.0479893	0.278862	1
REACTOME_THE_PHOTOTRANSDUCTION_CASCADE	9	0.63819	1.57066	0.0364188	0.174813	1		REACTOME_G_ALPHA_I_SIGNALLING_EVENTS	91	-0.316874	-1.50407	0.00885536	0.284045	1
REACTOME_BETA_OXIDATION_OF_LAUROYL_COA_TO_DECANOYL_COA_COA	5	0.768144	1.56989	0.0206727	0.174974	1		KEGG_JAK_STAT_SIGNALING_PATHWAY	52	-0.356563	-1.50361	0.0269242	0.282251	1
REACTOME_GLUCAGON_LIKE_PEPTIDE_1_GLP1_REGULATES_INSULIN_SECRETION	15	0.548653	1.56702	0.0350355	0.178032	1		REACTOME_ADORA2B_MEDIATED_ANTI_INFLAMMATORY_CYTOKINES_PRODUCTION	42	-0.368663	-1.48591	0.0382979	0.30159	1
REACTOME_G1_S_DNA_DAMAGE_CHECKPOINTS	49	0.411313	1.56486	0.0219696	0.180117	1		REACTOME_CHROMOSOME_MAINTENANCE	53	-0.349619	-1.47875	0.0370262	0.309314	1
REACTOME_MITOCHONDRIAL_IRON_SULFUR_CLUSTER_BIOGENESIS	11	0.599437	1.56273	0.038887	0.182164	1		REACTOME_G2_M_DNA_DAMAGE_CHECKPOINT	41	-0.370039	-1.47709	0.0369733	0.310802	1
WP_CYSTEINE_AND_METHIONINE_CATABOLISM	12	0.580266	1.56245	0.0356842	0.181705	1		KEGG_FC_GAMMA_R_MEDIATED_PHAGOCYTOSIS	41	-0.368254	-1.47592	0.0396959	0.310121	1
REACTOME_INTEGRATION_OF_ENERGY_METABOLISM	46	0.415243	1.56011	0.0232879	0.184193	1		REACTOME_HCMV_EARLY_EVENTS	47	-0.35099	-1.4588	0.0421652	0.322839	1
REACTOME_STRIATED_MUSCLE_CONTRACTION	10	0.61561	1.55927	0.0432267	0.184508	1		WP_TCELL_ANTIGEN_RECEPTOR_TCR_SIGNALING_PATHWAY	46	-0.354255	-1.45679	0.0441894	0.323683	1
REACTOME_FRUCTOSE_CATABOLISM	5	0.755971	1.55754	0.0305531	0.186073	1		REACTOME_G_ALPHA_Q_SIGNALLING_EVENTS	59	-0.331475	-1.43959	0.0426939	0.336154	1
WP_ALANINE_AND_ASPARTATE_METABOLISM	8	0.649974	1.55486	0.0375762	0.188881	1		REACTOME_PROCESSING_OF_DNA_DOUBLE_STRAND_BREAK_ENDS	45	-0.350407	-1.43857	0.0454289	0.33412	1
REACTOME_REGULATION_OF_HMOX1_EXPRESSION_AND_ACTIVITY	51	0.404757	1.55333	0.0227652	0.190196	1		REACTOME_CELL_CYCLE_CHECKPOINTS	151	-0.274995	-1.41115	0.0130305	0.364955	1
REACTOME_CYCLIN_A_CDK2_ASSOCIATED_EVENTS_AT_S_PHASE_ENTRY	55	0.396738	1.54769	0.0177542	0.197328	1		REACTOME_MITOTIC_PROMETAPHASE	90	-0.297983	-1.40561	0.029431	0.369761	1
REACTOME_PHOSPHOLIPID_METABOLISM	97	0.357706	1.54159	0.0104196	0.205389	1		REACTOME_HEMOSTASIS	233	-0.25119	-1.37753	0.00998185	0.405098	1
REACTOME_BIOTIN_TRANSPORT_AND_METABOLISM	9	0.624166	1.539	0.0432643	0.208362	1		WP_FOCAL_ADHESIONPI3KAKTMTORSIGNALING_PATHWAY	125	-0.275458	-1.3763	0.0308772	0.405952	1
REACTOME_TRANSCRIPTION_COUPLED_NUCLEOTIDE_EXCISION_REPAIR_TC_NER	44	0.415358	1.53561	0.0290527	0.212648	1		REACTOME_ADAPTIVE_IMMUNE_SYSTEM	348	-0.229073	-1.32046	0.00968661	0.463415	1
REACTOME_DISORDERS_OF_TRANSMEMBRANE_TRANSPORTERS	96	0.355725	1.53198	0.0129069	0.217337	1
REACTOME_TRIGLYCERIDE_METABOLISM	20	0.495361	1.52649	0.0401671	0.225158	1
REACTOME_APOPTOTIC_FACTOR_MEDIATED_RESPONSE	8	0.63824	1.52382	0.0481596	0.228412	1
WP_HEMATOPOIETIC_STEM_CELL_GENE_REGULATION_BY_GABP_ALPHABETA_COMPLEX	7	0.663323	1.52043	0.0496873	0.232958	1
REACTOME_AUTOPHAGY	86	0.360665	1.52029	0.0173511	0.232153	1
REACTOME_VISUAL_PHOTOTRANSDUCTION	31	0.444179	1.51847	0.0360931	0.23424	1
REACTOME_TRIGLYCERIDE_BIOSYNTHESIS	6	0.692464	1.51834	0.0438687	0.233423	1
WP_VALPROIC_ACID_PATHWAY	5	0.733527	1.51414	0.0432802	0.238341	1
WP_FLUOROACETIC_ACID_TOXICITY	6	0.69579	1.51386	0.0469402	0.237772	1
REACTOME_PTEN_REGULATION	80	0.362666	1.5136	0.0174585	0.237192	1
WP_PHOTODYNAMIC_THERAPYINDUCED_HIF1_SURVIVAL_SIGNALING	22	0.48237	1.511	0.0481464	0.239436	1
BIOCARTA_FREE_PATHWAY	5	0.721996	1.48821	0.0485403	0.271571	1
REACTOME_TRANSCRIPTIONAL_ACTIVATION_OF_MITOCHONDRIAL_BIOGENESIS	34	0.422248	1.48795	0.0435054	0.270883	1
REACTOME_CELLULAR_RESPONSES_TO_EXTERNAL_STIMULI	382	0.289238	1.48255	0.00203276	0.272931	1
REACTOME_HEDGEHOG_OFF_STATE	69	0.363258	1.47866	0.0294646	0.276652	1
REACTOME_DUAL_INCISION_IN_TC_NER	35	0.418572	1.47809	0.0474185	0.276637	1
REACTOME_SIGNALING_BY_NOTCH4	54	0.380379	1.47611	0.0327568	0.278079	1
REACTOME_DEGRADATION_OF_BETA_CATENIN_BY_THE_DESTRUCTION_COMPLEX	62	0.370802	1.47539	0.0323157	0.278265	1
WP_NRF2_PATHWAY	63	0.366544	1.46692	0.0322386	0.287389	1
KEGG_PYRIMIDINE_METABOLISM	52	0.375277	1.44094	0.0427363	0.327158	1
REACTOME_NUCLEOTIDE_EXCISION_REPAIR	55	0.370004	1.43969	0.0458131	0.328473	1
REACTOME_ORGANELLE_BIOGENESIS_AND_MAINTENANCE	146	0.30701	1.41421	0.0210815	0.369301	1
REACTOME_METABOLISM_OF_CARBOHYDRATES	155	0.303508	1.40827	0.0230665	0.374476	1
REACTOME_TRANSMISSION_ACROSS_CHEMICAL_SYNAPSES	88	0.326385	1.38014	0.048548	0.416442	1
REACTOME_NEDDYLATION	135	0.302575	1.37275	0.0339659	0.428232	1
REACTOME_TRANSPORT_OF_SMALL_MOLECULES	334	0.260705	1.32195	0.0219673	0.485621	1

## Sheet: Supplementary Data 4
Supplementary Data 4
For comparing the two genotypes with the expression normalized to the control diet, mean differences of the (normalized counts)/(average of normalized counts over the corresponding control chow diet) were ranked by the GSEA software for genes with average expression greater than 100 DESeq2 normalized counts. Significance values listed as zero indicate less than 1/10,000.
Higher in GHSR-KO HFD								Lower in GHSR-KO HFD
NAME	SIZE	ES	NES	NOM p-val	FDR q-val	FWER p-val		NAME	SIZE	ES	NES	NOM p-val	FDR q-val	FWER p-val
REACTOME_MUSCLE_CONTRACTION	117	0.811407	2.42594	0	0	0		WP_GPCRS_OTHER	17	-0.805358	-2.06791	0	0.0485263	0.0373
REACTOME_STRIATED_MUSCLE_CONTRACTION	29	0.951188	2.28624	0	0	0		REACTOME_CDC42_GTPASE_CYCLE	122	-0.523882	-1.99448	0	0.0934403	0.1337
WP_STRIATED_MUSCLE_CONTRACTION_PATHWAY	31	0.911854	2.21494	0	0	0		WP_FATTY_ACID_BIOSYNTHESIS	21	-0.722753	-1.95805	0.000444543	0.114146	0.2345
KEGG_HYPERTROPHIC_CARDIOMYOPATHY_HCM	56	0.791332	2.1282	0	5.8808e-05	0.0003		WP_FATTY_ACID_BETA_OXIDATION	30	-0.660904	-1.92939	0.000978474	0.130948	0.3336
REACTOME_CARDIAC_CONDUCTION	63	0.774365	2.12736	0	4.70464e-05	0.0003		WP_NEOVASCULARISATION_PROCESSES	33	-0.641928	-1.91762	0.000483209	0.125262	0.3853
KEGG_DILATED_CARDIOMYOPATHY	61	0.735169	2.00726	0	0.00180977	0.014		KEGG_PPAR_SIGNALING_PATHWAY	48	-0.594341	-1.90358	0.000855432	0.128618	0.4488
REACTOME_ION_HOMEOSTASIS	39	0.766893	1.94627	0.000162443	0.00909982	0.0799		WP_PPAR_SIGNALING_PATHWAY	46	-0.59449	-1.88936	0.000823497	0.133216	0.5133
KEGG_CARDIAC_MUSCLE_CONTRACTION	48	0.726886	1.91059	0.000622181	0.0188917	0.1768		WP_SLEEP_REGULATION	11	-0.822483	-1.88384	0.000574933	0.125496	0.5413
KEGG_ARRHYTHMOGENIC_RIGHT_VENTRICULAR_CARDIOMYOPATHY_ARVC	49	0.715509	1.89665	0.000153304	0.0235346	0.2389		REACTOME_PYRUVATE_METABOLISM	24	-0.65881	-1.82988	0.00202566	0.219469	0.784
WP_ARRHYTHMOGENIC_RIGHT_VENTRICULAR_CARDIOMYOPATHY	49	0.715509	1.89345	0.000304414	0.0227101	0.2532		REACTOME_FATTY_ACID_METABOLISM	116	-0.479512	-1.81915	0.000420875	0.225037	0.8257
REACTOME_PHASE_0_RAPID_DEPOLARISATION	14	0.895051	1.88212	0	0.0268459	0.3147		REACTOME_SURFACTANT_METABOLISM	12	-0.775267	-1.81904	0.0017215	0.204873	0.8261
KEGG_VIRAL_MYOCARDITIS	42	0.730526	1.87553	0.000804246	0.0283675	0.3553		REACTOME_RAC1_GTPASE_CYCLE	143	-0.4658	-1.8163	0	0.193892	0.8351
REACTOME_ION_CHANNEL_TRANSPORT	95	0.628096	1.837	0.000269505	0.0593504	0.6318		WP_RAS_AND_BRADYKININ_PATHWAYS_IN_COVID19	12	-0.774388	-1.81466	0.00174014	0.182401	0.8411
REACTOME_STIMULI_SENSING_CHANNELS	47	0.695515	1.82427	0.000945776	0.0714119	0.7266		REACTOME_ERYTHROCYTES_TAKE_UP_CARBON_DIOXIDE_AND_RELEASE_OXYGEN	7	-0.888161	-1.81032	0.00143937	0.17813	0.8532
WP_MIRNA_TARGETS_IN_ECM_AND_MEMBRANE_RECEPTORS	21	0.802666	1.81188	0.00130988	0.0848066	0.806		REACTOME_NGF_STIMULATED_TRANSCRIPTION	26	-0.639009	-1.80585	0.00298713	0.175444	0.8691
KEGG_ASTHMA	6	0.929319	1.72253	0.00376857	0.377838	0.9998		BIOCARTA_AHSP_PATHWAY	11	-0.785262	-1.80195	0.00321361	0.17169	0.8798
REACTOME_SCAVENGING_BY_CLASS_A_RECEPTORS	14	0.81933	1.71885	0.00748836	0.376583	0.9998		WP_NOTCH1_REGULATION_OF_HUMAN_ENDOTHELIAL_CELL_CALCIFICATION	16	-0.705939	-1.7793	0.00387518	0.207466	0.9359
REACTOME_INTERACTION_BETWEEN_L1_AND_ANKYRINS	14	0.814267	1.71523	0.0083682	0.375075	0.9999		WP_CHOLESTEROL_METABOLISM_INCLUDES_BOTH_BLOCH_AND_KANDUTSCHRUSSELL_PATHWAYS	33	-0.594696	-1.77628	0.00492854	0.202639	0.9415
KEGG_SYSTEMIC_LUPUS_ERYTHEMATOSUS	35	0.689352	1.70103	0.00792341	0.436347	1		REACTOME_SEMA3A_PLEXIN_REPULSION_SIGNALING_BY_INHIBITING_INTEGRIN_ADHESION	13	-0.740463	-1.77083	0.00334119	0.204185	0.9515
BIOCARTA_CHREBP_PATHWAY	14	0.794424	1.6766	0.0152936	0.581796	1		PID_ALK1_PATHWAY	22	-0.652979	-1.76741	0.00394997	0.201315	0.9563
BIOCARTA_BLYMPHOCYTE_PATHWAY	6	0.900548	1.67366	0.0134578	0.576102	1		REACTOME_METABOLISM_OF_VITAMINS_AND_COFACTORS	119	-0.462444	-1.75807	0	0.212233	0.9695
KEGG_TIGHT_JUNCTION	87	0.5807	1.67302	0.00521548	0.554825	1		KEGG_BIOSYNTHESIS_OF_UNSATURATED_FATTY_ACIDS	17	-0.686588	-1.75752	0.00573301	0.203834	0.97
WP_CALCIUM_REGULATION_IN_THE_CARDIAC_CELL	93	0.569032	1.66366	0.00516866	0.598648	1		REACTOME_SIGNALING_BY_RETINOIC_ACID	28	-0.616025	-1.75582	0.00464145	0.198485	0.9729
KEGG_CALCIUM_SIGNALING_PATHWAY	100	0.559886	1.64616	0.00522928	0.710257	1		KEGG_FATTY_ACID_METABOLISM	31	-0.599512	-1.7497	0.00437637	0.20304	0.9785
BIOCARTA_MCALPAIN_PATHWAY	15	0.771737	1.64366	0.0205794	0.701878	1		REACTOME_REGULATION_OF_PYRUVATE_DEHYDROGENASE_PDH_COMPLEX	14	-0.713614	-1.74928	0.00523139	0.195757	0.9789
BIOCARTA_UCALPAIN_PATHWAY	12	0.799117	1.64338	0.0207814	0.677018	1		PID_NECTIN_PATHWAY	27	-0.61415	-1.74818	0.00663009	0.190574	0.9794
BIOCARTA_CSK_PATHWAY	10	0.816048	1.6343	0.0246005	0.725028	1		REACTOME_RHOB_GTPASE_CYCLE	58	-0.524055	-1.74494	0.00154036	0.190114	0.9824
WP_COMPLEMENT_ACTIVATION	15	0.769696	1.62719	0.0225446	0.756668	1		KEGG_GLYCINE_SERINE_AND_THREONINE_METABOLISM	16	-0.696218	-1.74267	0.0046729	0.187928	0.9842
REACTOME_NCAM_SIGNALING_FOR_NEURITE_OUT_GROWTH	41	0.634865	1.62641	0.0154779	0.736896	1		REACTOME_ERYTHROCYTES_TAKE_UP_OXYGEN_AND_RELEASE_CARBON_DIOXIDE	6	-0.898029	-1.73982	0.00146574	0.187132	0.9855
REACTOME_NCAM1_INTERACTIONS	24	0.710826	1.6261	0.0200547	0.715022	1		WP_TRIACYLGLYCERIDE_SYNTHESIS	17	-0.68311	-1.7393	0.00489696	0.181822	0.9861
REACTOME_ACTIVATION_OF_AMPK_DOWNSTREAM_OF_NMDARS	18	0.73693	1.62147	0.0227054	0.728303	1		KEGG_PEROXISOME	60	-0.517127	-1.73774	0.00252446	0.178928	0.9868
WP_ASSOCIATION_BETWEEN_PHYSICOCHEMICAL_FEATURES_AND_TOXICITY_ASSOCIATED_PATHWAYS	47	0.612989	1.60897	0.0200741	0.806196	1		REACTOME_THE_CITRIC_ACID_TCA_CYCLE_AND_RESPIRATORY_ELECTRON_TRANSPORT	147	-0.443593	-1.73729	0	0.174142	0.9868
BIOCARTA_INTEGRIN_PATHWAY	33	0.650412	1.60534	0.0215198	0.811787	1		REACTOME_ACTIVATION_OF_GENE_EXPRESSION_BY_SREBF_SREBP	38	-0.568514	-1.73636	0.00258264	0.170479	0.9875
BIOCARTA_COMP_PATHWAY	13	0.780117	1.60378	0.0294238	0.800604	1		KEGG_OXIDATIVE_PHOSPHORYLATION	97	-0.470875	-1.73365	0.00078064	0.170248	0.9892
WP_MACROPHAGE_MARKERS	6	0.873636	1.60368	0.0301442	0.778505	1		WP_TRANSSULFURATION_AND_ONE_CARBON_METABOLISM	19	-0.65463	-1.72654	0.00535103	0.178352	0.9928
REACTOME_UNBLOCKING_OF_NMDA_RECEPTORS_GLUTAMATE_BINDING_AND_ACTIVATION	10	0.800559	1.59692	0.0386349	0.810742	1		WP_SELENIUM_MICRONUTRIENT_NETWORK	55	-0.519763	-1.72513	0.00213415	0.175798	0.9932
REACTOME_HSF1_DEPENDENT_TRANSACTIVATION	29	0.665973	1.5966	0.0222991	0.791223	1		REACTOME_COMPLEX_I_BIOGENESIS	44	-0.546593	-1.71964	0.00379301	0.181072	0.9951
REACTOME_CREATINE_METABOLISM	6	0.863037	1.58192	0.0427938	0.889158	1		REACTOME_RESPIRATORY_ELECTRON_TRANSPORT	83	-0.476639	-1.71534	0.00178699	0.184368	0.9961
REACTOME_GLYCOGEN_BREAKDOWN_GLYCOGENOLYSIS	14	0.740888	1.57974	0.0442373	0.88443	1		WP_OMEGA9_FA_SYNTHESIS	11	-0.748869	-1.71049	0.00700625	0.189218	0.9969
REACTOME_LONG_TERM_POTENTIATION	11	0.783515	1.57729	0.0393059	0.882449	1		WP_NEURAL_CREST_DIFFERENTIATION	44	-0.545196	-1.71048	0.00433369	0.18451	0.9969
REACTOME_CAMK_IV_MEDIATED_PHOSPHORYLATION_OF_CREB	8	0.821625	1.57575	0.0433283	0.873351	1		WP_ROLE_OF_OSX_AND_MIRNAS_IN_TOOTH_DEVELOPMENT	8	-0.810825	-1.70732	0.00481482	0.186126	0.9971
REACTOME_INITIAL_TRIGGERING_OF_COMPLEMENT	14	0.747589	1.57144	0.041852	0.887166	1		WP_METABOLIC_REPROGRAMMING_IN_COLON_CANCER	36	-0.560108	-1.70094	0.00462012	0.194119	0.9979
REACTOME_INTERFERON_GAMMA_SIGNALING	57	0.580527	1.57135	0.0226795	0.867246	1		WP_ONE_CARBON_METABOLISM_AND_RELATED_PATHWAYS	31	-0.575962	-1.68664	0.00930788	0.219755	0.9993
REACTOME_ION_TRANSPORT_BY_P_TYPE_ATPASES	35	0.627564	1.55511	0.0342036	0.956991	1		WP_MITOCHONDRIAL_CIV_ASSEMBLY	26	-0.598862	-1.68408	0.00575109	0.220404	0.9995
REACTOME_TRANSMISSION_ACROSS_CHEMICAL_SYNAPSES	122	0.514234	1.55472	0.0120482	0.939418	1		REACTOME_KERATINIZATION	10	-0.748765	-1.6837	0.00678989	0.216381	0.9995
REACTOME_NEURONAL_SYSTEM	167	0.496257	1.55283	0.00785372	0.934531	1		PID_RAC1_REG_PATHWAY	31	-0.57369	-1.68081	0.00581255	0.218165	0.9999
BIOCARTA_NFAT_PATHWAY	34	0.62738	1.55253	0.038103	0.917353	1		REACTOME_RESPIRATORY_ELECTRON_TRANSPORT_ATP_SYNTHESIS_BY_CHEMIOSMOTIC_COUPLING_AND_HEAT_PRODUCTION_BY_UNCOUPLING_PROTEINS	103	-0.453812	-1.67995	0.000821018	0.215524	0.9999
WP_FACTORS_AND_PATHWAYS_AFFECTING_INSULINLIKE_GROWTH_FACTOR_IGF1AKT_SIGNALING	35	0.609718	1.51626	0.0460602	0.95136	1		WP_HYPOTHESIZED_PATHWAYS_IN_PATHOGENESIS_OF_CARDIOVASCULAR_DISEASE	22	-0.619512	-1.67909	0.00843061	0.212788	0.9999
REACTOME_NEUROTRANSMITTER_RECEPTORS_AND_POSTSYNAPTIC_SIGNAL_TRANSMISSION	97	0.509727	1.4977	0.0298588	0.952693	1		REACTOME_RHOC_GTPASE_CYCLE	65	-0.492389	-1.67826	0.00542092	0.210146	0.9999
REACTOME_ACTIVATION_OF_NMDA_RECEPTORS_AND_POSTSYNAPTIC_EVENTS	55	0.549998	1.48121	0.049712	0.937038	1		KEGG_CITRATE_CYCLE_TCA_CYCLE	28	-0.5814	-1.67195	0.0107322	0.219789	1
REACTOME_TRANSPORT_OF_SMALL_MOLECULES	407	0.383043	1.29095	0.0406765	1	1		WP_OXIDATIVE_PHOSPHORYLATION	49	-0.520712	-1.67153	0.00671704	0.21645	1
								REACTOME_DEFECTIVE_LFNG_CAUSES_SCDO3	5	-0.896256	-1.67145	0.00416742	0.21248	1
								REACTOME_FORMATION_OF_THE_CORNIFIED_ENVELOPE	10	-0.748765	-1.6713	0.010829	0.208754	1
								WP_MITOCHONDRIAL_COMPLEX_I_ASSEMBLY_MODEL_OXPHOS_SYSTEM	43	-0.529892	-1.66683	0.00541272	0.214496	1
								WP_MEVALONATE_PATHWAY	5	-0.899948	-1.66539	0.00255242	0.213739	1
								WP_MAMMARY_GLAND_DEVELOPMENT_PATHWAY_EMBRYONIC_DEVELOPMENT_STAGE_1_OF_4	9	-0.76047	-1.66425	0.00873931	0.2125	1
								WP_VITAMIN_B12_METABOLISM	31	-0.568786	-1.66395	0.0096177	0.209383	1
								REACTOME_FATTY_ACYL_COA_BIOSYNTHESIS	25	-0.589286	-1.64553	0.0115437	0.247534	1
								PID_VEGF_VEGFR_PATHWAY	7	-0.805433	-1.64255	0.009921	0.250708	1
								REACTOME_SCAVENGING_OF_HEME_FROM_PLASMA	6	-0.849696	-1.64193	0.00505233	0.247973	1
								REACTOME_TRIGLYCERIDE_BIOSYNTHESIS	8	-0.778432	-1.64152	0.00935436	0.244838	1
								REACTOME_METABOLISM_OF_WATER_SOLUBLE_VITAMINS_AND_COFACTORS	82	-0.458755	-1.63674	0.00427046	0.252539	1
								BIOCARTA_MALATEX_PATHWAY	8	-0.77629	-1.63593	0.010844	0.250518	1
								REACTOME_RIPK1_MEDIATED_REGULATED_NECROSIS	23	-0.597388	-1.63513	0.0149254	0.248616	1
								REACTOME_TRIGLYCERIDE_METABOLISM	23	-0.590634	-1.63177	0.0155932	0.253222	1
								WP_GENE_REGULATORY_NETWORK_MODELLING_SOMITOGENESIS	5	-0.875081	-1.63153	0.00585759	0.249928	1
								PID_IL5_PATHWAY	12	-0.693706	-1.63033	0.0151081	0.249175	1
								PID_CDC42_REG_PATHWAY	26	-0.579436	-1.62823	0.0132058	0.250668	1
								WP_GLUCOCORTICOID_RECEPTOR_PATHWAY	42	-0.523065	-1.62758	0.0120482	0.248652	1
								PID_IL3_PATHWAY	22	-0.59528	-1.62457	0.0129329	0.252564	1
								WP_CANONICAL_AND_NONCANONICAL_NOTCH_SIGNALING	20	-0.611395	-1.62172	0.0140635	0.256031	1
								WP_ONCOSTATIN_M_SIGNALING_PATHWAY	60	-0.484684	-1.62054	0.00767188	0.255407	1
								KEGG_RETINOL_METABOLISM	13	-0.67904	-1.61862	0.0152017	0.25647	1
								REACTOME_HEME_BIOSYNTHESIS	13	-0.673624	-1.61747	0.0157748	0.255757	1
								REACTOME_CELL_CELL_JUNCTION_ORGANIZATION	24	-0.581465	-1.61681	0.0174653	0.254047	1
								REACTOME_CHOLESTEROL_BIOSYNTHESIS	18	-0.626594	-1.61619	0.0138004	0.252226	1
								REACTOME_SEMA3A_PAK_DEPENDENT_AXON_REPULSION	13	-0.676882	-1.61453	0.0184314	0.253045	1
								REACTOME_EICOSANOID_LIGAND_BINDING_RECEPTORS	6	-0.824824	-1.60895	0.00816105	0.263621	1
								REACTOME_ADHERENS_JUNCTIONS_INTERACTIONS	16	-0.638502	-1.60749	0.0182377	0.26398	1
								PID_PDGFRB_PATHWAY	114	-0.426985	-1.60631	0.00330306	0.263691	1
								REACTOME_CRMPS_IN_SEMA3A_SIGNALING	11	-0.691081	-1.59667	0.0223258	0.285194	1
								REACTOME_NEGATIVE_REGULATION_OF_TCF_DEPENDENT_SIGNALING_BY_WNT_LIGAND_ANTAGONISTS	7	-0.781291	-1.59579	0.0167403	0.284068	1
								WP_ELECTRON_TRANSPORT_CHAIN_OXPHOS_SYSTEM_IN_MITOCHONDRIA	86	-0.44317	-1.59317	0.00403374	0.28748	1
								REACTOME_VEGF_LIGAND_RECEPTOR_INTERACTIONS	5	-0.854701	-1.59254	0.00947274	0.285673	1
								REACTOME_SIGNALING_BY_NOTCH1_HD_DOMAIN_MUTANTS_IN_CANCER	13	-0.666622	-1.592	0.0191481	0.283737	1
								KEGG_GLYCEROLIPID_METABOLISM	32	-0.538684	-1.59161	0.0182318	0.281451	1
								KEGG_DORSO_VENTRAL_AXIS_FORMATION	17	-0.618792	-1.58951	0.0197857	0.283662	1
								WP_EICOSANOID_METABOLISM_VIA_CYCLO_OXYGENASES_COX	12	-0.676421	-1.58946	0.0189764	0.280565	1
								BIOCARTA_FIBRINOLYSIS_PATHWAY	5	-0.854929	-1.58675	0.00929567	0.284383	1
								WP_MITOCHONDRIAL_LCFATTY_ACID_BETAOXIDATION	17	-0.617302	-1.58342	0.0236928	0.290018	1
								KEGG_PYRUVATE_METABOLISM	31	-0.540179	-1.57891	0.0203349	0.298861	1
								KEGG_GLYOXYLATE_AND_DICARBOXYLATE_METABOLISM	9	-0.727739	-1.57748	0.0200445	0.299598	1
								REACTOME_GLUTATHIONE_SYNTHESIS_AND_RECYCLING	6	-0.803086	-1.57404	0.0168498	0.305909	1
								WP_ANGIOGENESIS	22	-0.578377	-1.5731	0.0212347	0.305316	1
								WP_WNTBETACATENIN_SIGNALING_PATHWAY_IN_LEUKEMIA	20	-0.595609	-1.57236	0.0216705	0.304078	1
								WP_TCA_CYCLE_AND_DEFICIENCY_OF_PYRUVATE_DEHYDROGENASE_COMPLEX_PDHC	16	-0.618256	-1.56413	0.0273045	0.324037	1
								WP_PDGF_PATHWAY	36	-0.517219	-1.56326	0.0223491	0.323281	1
								KEGG_TASTE_TRANSDUCTION	11	-0.678581	-1.56297	0.0291299	0.320779	1
								REACTOME_PIWI_INTERACTING_RNA_PIRNA_BIOGENESIS	11	-0.679868	-1.56188	0.0238095	0.320723	1
								WP_PPAR_ALPHA_PATHWAY	15	-0.626342	-1.56075	0.0267152	0.320726	1
								REACTOME_REGULATION_OF_FZD_BY_UBIQUITINATION	12	-0.666086	-1.55983	0.0262187	0.320223	1
								WP_FOLATE_METABOLISM	36	-0.513225	-1.55806	0.024409	0.32203	1
								WP_SREBF_AND_MIR33_IN_CHOLESTEROL_AND_LIPID_HOMEOSTASIS	16	-0.613695	-1.55749	0.0322388	0.320436	1
								WP_HEME_BIOSYNTHESIS	8	-0.73618	-1.55685	0.0243902	0.319099	1
								REACTOME_METABOLISM_OF_LIPIDS	499	-0.347054	-1.55651	0	0.317009	1
								WP_DEREGULATION_OF_RAB_AND_RAB_EFFECTOR_GENES_IN_BLADDER_CANCER	9	-0.716236	-1.55631	0.0277512	0.314554	1
								WP_BLOOD_CLOTTING_CASCADE	6	-0.800402	-1.55546	0.0196078	0.313888	1
								PID_S1P_S1P3_PATHWAY	24	-0.563521	-1.55466	0.0252082	0.313248	1
								REACTOME_SIGNALING_BY_NOTCH1_T_7_9_NOTCH1_M1580_K2555_TRANSLOCATION_MUTANT	7	-0.762132	-1.55374	0.0240279	0.312927	1
								WP_GPR40_PATHWAY	12	-0.66447	-1.55345	0.0298134	0.310855	1
								PID_EPHRINB_REV_PATHWAY	20	-0.584662	-1.55258	0.0324034	0.310385	1
								REACTOME_ALPHA_LINOLENIC_OMEGA3_AND_LINOLEIC_OMEGA6_ACID_METABOLISM	10	-0.689883	-1.54939	0.0318868	0.316362	1
								BIOCARTA_CDC25_PATHWAY	6	-0.791178	-1.54857	0.0217865	0.315843	1
								REACTOME_MITOCHONDRIAL_TRANSLATION	90	-0.429258	-1.54753	0.010372	0.315973	1
								REACTOME_BIOTIN_TRANSPORT_AND_METABOLISM	11	-0.673693	-1.54651	0.033734	0.316048	1
								BIOCARTA_EICOSANOID_PATHWAY	11	-0.675607	-1.54518	0.032034	0.317088	1
								KEGG_HUNTINGTONS_DISEASE	142	-0.396129	-1.54171	0.00143954	0.323925	1
								REACTOME_NUCLEAR_EVENTS_KINASE_AND_TRANSCRIPTION_FACTOR_ACTIVATION	47	-0.482903	-1.53869	0.0179826	0.329583	1
								REACTOME_CARNITINE_METABOLISM	14	-0.628608	-1.53517	0.0335251	0.336905	1
								WP_NUCLEOTIDEBINDING_OLIGOMERIZATION_DOMAIN_NOD_PATHWAY	23	-0.554568	-1.53364	0.0386041	0.338508	1
								REACTOME_PRE_NOTCH_PROCESSING_IN_THE_ENDOPLASMIC_RETICULUM	6	-0.7874	-1.52977	0.02407	0.346976	1
								WP_NAD_METABOLISM	13	-0.640911	-1.52972	0.0362514	0.344292	1
								REACTOME_NOTCH2_ACTIVATION_AND_TRANSMISSION_OF_SIGNAL_TO_THE_NUCLEUS	18	-0.586938	-1.52642	0.0384296	0.351193	1
								WP_IL7_SIGNALING_PATHWAY	21	-0.565362	-1.52206	0.0390456	0.361642	1
								BIOCARTA_RB_PATHWAY	10	-0.674639	-1.51967	0.0392157	0.365999	1
								REACTOME_MITOCHONDRIAL_FATTY_ACID_BETA_OXIDATION	31	-0.516149	-1.51252	0.0327506	0.385324	1
								WP_CHOLESTEROL_BIOSYNTHESIS_PATHWAY	12	-0.646669	-1.51151	0.0377027	0.385477	1
								REACTOME_THE_CANONICAL_RETINOID_CYCLE_IN_RODS_TWILIGHT_VISION	6	-0.770635	-1.50074	0.0298643	0.417573	1
								REACTOME_RHOG_GTPASE_CYCLE	64	-0.440835	-1.50022	0.019975	0.416135	1
								REACTOME_SIGNALING_BY_NUCLEAR_RECEPTORS	183	-0.371312	-1.49596	0.00523865	0.427367	1
								WP_NCRNAS_INVOLVED_IN_WNT_SIGNALING_IN_HEPATOCELLULAR_CARCINOMA	49	-0.460504	-1.49519	0.0290059	0.426644	1
								REACTOME_CHREBP_ACTIVATES_METABOLIC_GENE_EXPRESSION	7	-0.73259	-1.49478	0.040538	0.424845	1
								PID_S1P_S1P1_PATHWAY	17	-0.584233	-1.49238	0.0447854	0.429777	1
								WP_CORI_CYCLE	14	-0.616444	-1.49096	0.0496623	0.431467	1
								WP_ONE_CARBON_METABOLISM	18	-0.572661	-1.48765	0.0480525	0.439788	1
								REACTOME_RHO_GTPASE_CYCLE	349	-0.339193	-1.48391	0	0.449762	1
								WP_OSTEOCLAST_SIGNALING	9	-0.677966	-1.4837	0.0455408	0.44716	1
								REACTOME_REGULATION_OF_CHOLESTEROL_BIOSYNTHESIS_BY_SREBP_SREBF	51	-0.456478	-1.48309	0.0346939	0.446011	1
								WP_PENTOSE_PHOSPHATE_METABOLISM	7	-0.724756	-1.47896	0.0445168	0.457334	1
								WP_DOPAMINE_METABOLISM	7	-0.725039	-1.4772	0.0486878	0.460178	1
								REACTOME_METABOLISM_OF_STEROIDS	95	-0.403028	-1.47521	0.0134933	0.464002	1
								REACTOME_SYNTHESIS_OF_PA	22	-0.542612	-1.47367	0.0482866	0.466197	1
								REACTOME_NETRIN_MEDIATED_REPULSION_SIGNALS	5	-0.797667	-1.47289	0.0377426	0.462538	1
								WP_PRADERWILLI_AND_ANGELMAN_SYNDROME	22	-0.543652	-1.47184	0.0496949	0.463128	1
								WP_NEPHROTIC_SYNDROME	30	-0.506653	-1.46732	0.0439692	0.475869	1
								WP_GLYCEROLIPIDS_AND_GLYCEROPHOSPHOLIPIDS	19	-0.556279	-1.46632	0.0494814	0.476208	1
								WP_LNCRNA_INVOLVEMENT_IN_CANONICAL_WNT_SIGNALING_AND_COLORECTAL_CANCER	56	-0.442278	-1.4631	0.0336772	0.484766	1
								KEGG_JAK_STAT_SIGNALING_PATHWAY	77	-0.411092	-1.45941	0.0281014	0.488487	1
								REACTOME_RHOA_GTPASE_CYCLE	118	-0.386426	-1.45805	0.0162324	0.490316	1
								REACTOME_CLASS_A_1_RHODOPSIN_LIKE_RECEPTORS	57	-0.437843	-1.45511	0.034267	0.491294	1
								REACTOME_ALPHA_OXIDATION_OF_PHYTANATE	6	-0.740546	-1.45315	0.049254	0.489149	1
								REACTOME_PYRUVATE_METABOLISM_AND_CITRIC_ACID_TCA_CYCLE	48	-0.451866	-1.44991	0.0377091	0.494659	1
								KEGG_FOLATE_BIOSYNTHESIS	5	-0.778965	-1.44759	0.0486774	0.500055	1
								WP_NRF2_PATHWAY	65	-0.42018	-1.44495	0.0337043	0.49438	1
								WP_PROLACTIN_SIGNALING_PATHWAY	68	-0.418466	-1.44253	0.0273711	0.496997	1
								REACTOME_GPCR_LIGAND_BINDING	83	-0.395573	-1.4159	0.0346305	0.544612	1
								WP_RAS_SIGNALING	121	-0.366871	-1.40019	0.0233969	0.56569	1
								KEGG_ENDOCYTOSIS	141	-0.35722	-1.39747	0.0167736	0.567378	1
								REACTOME_SIGNALING_BY_NTRKS	104	-0.374844	-1.39466	0.0293763	0.569525	1
								WP_NUCLEAR_RECEPTORS_METAPATHWAY	167	-0.347588	-1.38467	0.0169044	0.596389	1
								REACTOME_G_ALPHA_Q_SIGNALLING_EVENTS	83	-0.383937	-1.36794	0.0440497	0.618773	1
								KEGG_PARKINSONS_DISEASE	96	-0.373171	-1.35802	0.0379747	0.619122	1
								REACTOME_SIGNALING_BY_RHO_GTPASES_MIRO_GTPASES_AND_RHOBTB3	492	-0.29504	-1.3332	0	0.656978	1
								REACTOME_SIGNALING_BY_GPCR	240	-0.316806	-1.32852	0.0138462	0.664795	1
								REACTOME_PHOSPHOLIPID_METABOLISM	148	-0.326855	-1.28277	0.0465915	0.718449	1

## Sheet: Supplementary Data 5
Supplementary Data 5 GSEA results for wildtype with high fat diet vs. wildtype with normal chow diet. Genes were ranked by log2 fold change values, and GSEA was run with 10,000 gene set permutations. Significance values listed as zero indicate less than 1/10,000.
Higher in WT HFD								Lower in WT HFD
NAME	SIZE	ES	NES	NOM p-val	FDR q-val	FWER p-val		NAME	SIZE	ES	NES	NOM p-val	FDR q-val	FWER p-val
REACTOME_THE_CITRIC_ACID_TCA_CYCLE_AND_RESPIRATORY_ELECTRON_TRANSPORT	103	0.653898	2.81867	0	0	0		KEGG_ASTHMA	9	-0.807682	-1.96937	0.000616776	0.561261	0.5057
WP_ELECTRON_TRANSPORT_CHAIN_OXPHOS_SYSTEM_IN_MITOCHONDRIA	55	0.733407	2.81645	0	0	0		REACTOME_INTERFERON_ALPHA_BETA_SIGNALING	32	-0.556339	-1.8976	0.00218471	0.73959	0.8445
REACTOME_RESPIRATORY_ELECTRON_TRANSPORT_ATP_SYNTHESIS_BY_CHEMIOSMOTIC_COUPLING_AND_HEAT_PRODUCTION_BY_UNCOUPLING_PROTEINS	72	0.687391	2.77712	0	0	0		REACTOME_INTERFERON_GAMMA_SIGNALING	37	-0.528431	-1.86716	0.00122299	0.716347	0.9308
REACTOME_RESPIRATORY_ELECTRON_TRANSPORT	60	0.682229	2.68385	0	0	0		WP_CANNABINOID_RECEPTOR_SIGNALING	13	-0.681967	-1.84774	0.00450635	0.676789	0.965
KEGG_HUNTINGTONS_DISEASE	98	0.573537	2.47534	0	0	0		BIOCARTA_IL5_PATHWAY	7	-0.807632	-1.84627	0.00290095	0.550912	0.9676
WP_OXIDATIVE_PHOSPHORYLATION	34	0.707564	2.47523	0	0	0		REACTOME_BLOOD_GROUP_SYSTEMS_BIOSYNTHESIS	10	-0.736367	-1.84529	0.00493218	0.464102	0.9686
KEGG_OXIDATIVE_PHOSPHORYLATION	73	0.59052	2.41387	0	1.76478e-05	0.0001		KEGG_HEMATOPOIETIC_CELL_LINEAGE	37	-0.517327	-1.81981	0.00259792	0.531497	0.9906
REACTOME_COMPLEX_I_BIOGENESIS	32	0.700837	2.39582	0	1.54418e-05	0.0001		REACTOME_RESOLUTION_OF_D_LOOP_STRUCTURES	16	-0.623804	-1.7881	0.00745959	0.651568	0.999
KEGG_PARKINSONS_DISEASE	73	0.589069	2.39414	0	1.37261e-05	0.0001		REACTOME_RESOLUTION_OF_D_LOOP_STRUCTURES_THROUGH_SYNTHESIS_DEPENDENT_STRAND_ANNEALING_SDSA	14	-0.629309	-1.75062	0.0103242	0.847249	0.9999
REACTOME_MITOCHONDRIAL_TRANSLATION	45	0.616765	2.28634	0	0.00027437	0.0023		WP_GENES_RELATED_TO_PRIMARY_CILIUM_DEVELOPMENT_BASED_ON_CRISPR	48	-0.466913	-1.73678	0.00452845	0.871753	1
REACTOME_PROTEIN_LOCALIZATION	103	0.523548	2.28124	0	0.000281418	0.0026		WP_COVID19_ADVERSE_OUTCOME_PATHWAY	5	-0.842807	-1.73303	0.00752351	0.822005	1
WP_MITOCHONDRIAL_COMPLEX_I_ASSEMBLY_MODEL_OXPHOS_SYSTEM	31	0.667686	2.26368	0	0.000437033	0.0044		REACTOME_INTRINSIC_PATHWAY_OF_FIBRIN_CLOT_FORMATION	12	-0.647469	-1.70832	0.0175765	0.945301	1
KEGG_VALINE_LEUCINE_AND_ISOLEUCINE_DEGRADATION	28	0.68315	2.26303	0	0.000412706	0.0045		REACTOME_HOMOLOGOUS_DNA_PAIRING_AND_STRAND_EXCHANGE	23	-0.540741	-1.70237	0.0132725	0.919832	1
REACTOME_CITRIC_ACID_CYCLE_TCA_CYCLE	16	0.788472	2.25498	0	0.000451438	0.0053		KEGG_INTESTINAL_IMMUNE_NETWORK_FOR_IGA_PRODUCTION	21	-0.551841	-1.69392	0.0181123	0.920853	1
REACTOME_MITOCHONDRIAL_PROTEIN_IMPORT	42	0.612644	2.22335	0.000198373	0.000658926	0.0083		BIOCARTA_INFLAM_PATHWAY	10	-0.663074	-1.67211	0.024802	1	1
KEGG_CARDIAC_MUSCLE_CONTRACTION	27	0.677692	2.21162	0.000197707	0.000817527	0.011		WP_CARDIAC_PROGENITOR_DIFFERENTIATION	15	-0.591406	-1.66257	0.0225533	1	1
WP_TCA_CYCLE_AKA_KREBS_OR_CITRIC_ACID_CYCLE	14	0.788249	2.18767	0	0.00107021	0.0152		WP_KYNURENINE_PATHWAY_AND_LINKS_TO_CELLULAR_SENESCENCE	9	-0.677911	-1.65267	0.0252738	1	1
WP_FATTY_ACID_BETA_OXIDATION	23	0.689453	2.18498	0	0.0010637	0.016		KEGG_GLYCOSPHINGOLIPID_BIOSYNTHESIS_LACTO_AND_NEOLACTO_SERIES	11	-0.64223	-1.64297	0.0280083	1	1
KEGG_CITRATE_CYCLE_TCA_CYCLE	18	0.71846	2.14025	0	0.0023449	0.0367		REACTOME_UNBLOCKING_OF_NMDA_RECEPTORS_GLUTAMATE_BINDING_AND_ACTIVATION	8	-0.68989	-1.62119	0.0350914	1	1
KEGG_ALZHEIMERS_DISEASE	89	0.501022	2.12087	0	0.00307482	0.0503		WP_DNA_IRDOUBLE_STRAND_BREAKS_DSBS_AND_CELLULAR_RESPONSE_VIA_ATM	26	-0.505125	-1.61734	0.022316	1	1
REACTOME_PYRUVATE_METABOLISM_AND_CITRIC_ACID_TCA_CYCLE	34	0.607446	2.10535	0	0.00378886	0.0642		WP_HOMOLOGOUS_RECOMBINATION	8	-0.686083	-1.616	0.0352773	1	1
KEGG_FATTY_ACID_METABOLISM	27	0.634529	2.09168	0	0.00465673	0.0821		BIOCARTA_CYTOKINE_PATHWAY	5	-0.780439	-1.60705	0.0230103	1	1
KEGG_PROPANOATE_METABOLISM	20	0.681229	2.0859	0.000195618	0.00488901	0.09		BIOCARTA_AMAN_PATHWAY	6	-0.733686	-1.6003	0.0368759	1	1
WP_NONALCOHOLIC_FATTY_LIVER_DISEASE	83	0.491111	2.04928	0	0.00879228	0.1637		REACTOME_FERTILIZATION	5	-0.769134	-1.59439	0.0321557	1	1
REACTOME_PEROXISOMAL_PROTEIN_IMPORT	37	0.571501	2.02473	0.000200361	0.0124934	0.23		WP_DNA_IRDAMAGE_AND_CELLULAR_RESPONSE_VIA_ATR	48	-0.423226	-1.57598	0.0216118	1	1
KEGG_PEROXISOME	46	0.537254	1.99589	0.000201572	0.0185059	0.3341		KEGG_NEUROACTIVE_LIGAND_RECEPTOR_INTERACTION	102	-0.368758	-1.57435	0.00554236	1	1
REACTOME_ACTIVATION_OF_THE_MRNA_UPON_BINDING_OF_THE_CAP_BINDING_COMPLEX_AND_EIFS_AND_SUBSEQUENT_BINDING_TO_43S	15	0.712034	1.9955	0.000594412	0.0179664	0.3367		WP_IL1_AND_MEGAKARYOCYTES_IN_OBESITY	11	-0.60825	-1.57165	0.0414164	1	1
WP_MITOCHONDRIAL_LCFATTY_ACID_BETAOXIDATION	16	0.681441	1.96051	0.000777303	0.0284414	0.4905		WP_GLOBO_SPHINGOLIPID_METABOLISM	12	-0.588979	-1.56071	0.0440899	1	1
REACTOME_TRANSLATION	120	0.440313	1.95765	0	0.0286211	0.5051		REACTOME_GAMMA_CARBOXYLATION_TRANSPORT_AND_AMINO_TERMINAL_CLEAVAGE_OF_PROTEINS	6	-0.712514	-1.55575	0.0476888	1	1
WP_CYTOPLASMIC_RIBOSOMAL_PROTEINS	20	0.640723	1.95557	0.00117624	0.0285227	0.5176		REACTOME_REMOVAL_OF_AMINOTERMINAL_PROPEPTIDES_FROM_GAMMA_CARBOXYLATED_PROTEINS	6	-0.712514	-1.55368	0.0477587	1	1
REACTOME_RESPONSE_OF_EIF2AK4_GCN2_TO_AMINO_ACID_DEFICIENCY	26	0.59429	1.94528	0.00155854	0.0318547	0.5651		BIOCARTA_AMI_PATHWAY	6	-0.70785	-1.54563	0.0491264	1	1
REACTOME_GLUCONEOGENESIS	19	0.644505	1.94369	0.000977326	0.0314866	0.5727		NABA_ECM_REGULATORS	77	-0.362438	-1.47409	0.0284822	1	1
REACTOME_PEROXISOMAL_LIPID_METABOLISM	21	0.627595	1.94313	0.00198334	0.0307672	0.5752		REACTOME_PEPTIDE_LIGAND_BINDING_RECEPTORS	71	-0.365166	-1.46829	0.0285825	1	1
REACTOME_EUKARYOTIC_TRANSLATION_ELONGATION	22	0.61917	1.92212	0.00136505	0.0392325	0.6737		REACTOME_INTERFERON_SIGNALING	83	-0.357421	-1.4668	0.025687	1	1
REACTOME_CRISTAE_FORMATION	16	0.66618	1.91632	0.00212519	0.0410775	0.7007		REACTOME_REGULATION_OF_INSULIN_LIKE_GROWTH_FACTOR_IGF_TRANSPORT_AND_UPTAKE_BY_INSULIN_LIKE_GROWTH_FACTOR_BINDING_PROTEINS_IGFBPS	44	-0.399169	-1.45902	0.0493167	1	1
KEGG_RIBOSOME	20	0.629223	1.90237	0.00233599	0.0478113	0.7629		REACTOME_CLASS_A_1_RHODOPSIN_LIKE_RECEPTORS	115	-0.33332	-1.45254	0.0196949	1	1
WP_HAIR_FOLLICLE_DEVELOPMENT_CYTODIFFERENTIATION_PART_3_OF_3	29	0.563788	1.88745	0.00195236	0.0561231	0.8227		NABA_MATRISOME_ASSOCIATED	225	-0.3013	-1.43611	0.00707998	1	1
WP_MITOCHONDRIAL_CIV_ASSEMBLY	20	0.618262	1.883	0.00332942	0.057856	0.8411		REACTOME_GPCR_LIGAND_BINDING	155	-0.312107	-1.42088	0.0153433	1	1
REACTOME_MITOCHONDRIAL_FATTY_ACID_BETA_OXIDATION_OF_SATURATED_FATTY_ACIDS	8	0.793208	1.87563	0.000957121	0.061996	0.8653		REACTOME_SIGNALING_BY_GPCR	261	-0.287272	-1.3968	0.00800298	1	1
REACTOME_SELENOAMINO_ACID_METABOLISM	33	0.539516	1.87125	0.00215856	0.0637423	0.8798		NABA_MATRISOME	332	-0.265364	-1.32579	0.0199855	1	1
WP_FATTY_ACID_BIOSYNTHESIS	13	0.688888	1.86284	0.00290248	0.0690322	0.9059
REACTOME_NONSENSE_MEDIATED_DECAY_NMD	29	0.554566	1.85147	0.0034034	0.0772359	0.9315
BIOCARTA_ETC_PATHWAY	8	0.787578	1.84934	0.00192234	0.0774082	0.9365
REACTOME_LATE_ENDOSOMAL_MICROAUTOPHAGY	17	0.629523	1.84691	0.00412169	0.077942	0.9418
REACTOME_EUKARYOTIC_TRANSLATION_INITIATION	33	0.53313	1.84632	0.00198768	0.0767714	0.9436
REACTOME_FATTY_ACID_METABOLISM	107	0.417394	1.83061	0.000206016	0.0900757	0.97
REACTOME_FORMATION_OF_ATP_BY_CHEMIOSMOTIC_COUPLING	9	0.740888	1.81284	0.00352941	0.107868	0.9864
REACTOME_SRP_DEPENDENT_COTRANSLATIONAL_PROTEIN_TARGETING_TO_MEMBRANE	33	0.523243	1.81141	0.0035686	0.107418	0.9873
REACTOME_BETA_OXIDATION_OF_VERY_LONG_CHAIN_FATTY_ACIDS	9	0.737687	1.80688	0.00617641	0.110679	0.9908
KEGG_PYRUVATE_METABOLISM	21	0.584898	1.80133	0.00450539	0.11538	0.9931
REACTOME_SEALING_OF_THE_NUCLEAR_ENVELOPE_NE_BY_ESCRT_III	16	0.628211	1.79227	0.0060241	0.124819	0.9959
REACTOME_MITOCHONDRIAL_FATTY_ACID_BETA_OXIDATION	27	0.545061	1.78772	0.00692384	0.128472	0.997
REACTOME_ENDOSOMAL_SORTING_COMPLEX_REQUIRED_FOR_TRANSPORT_ESCRT	17	0.613629	1.78462	0.00846968	0.130437	0.9973
REACTOME_MITOCHONDRIAL_BIOGENESIS	40	0.48905	1.77402	0.00452667	0.143045	0.9983
REACTOME_CARNITINE_METABOLISM	9	0.730879	1.77276	0.00666413	0.142282	0.9984
REACTOME_GABA_SYNTHESIS_RELEASE_REUPTAKE_AND_DEGRADATION	13	0.653797	1.77176	0.00819352	0.141264	0.9984
REACTOME_BUDDING_AND_MATURATION_OF_HIV_VIRION	17	0.610191	1.76752	0.00783545	0.145095	0.9987
WP_AMINO_ACID_METABOLISM	50	0.465719	1.76723	0.00160643	0.143024	0.9987
WP_CHOLESTEROL_METABOLISM_INCLUDES_BOTH_BLOCH_AND_KANDUTSCHRUSSELL_PATHWAYS	22	0.561605	1.75911	0.00686544	0.152986	0.9991
PID_WNT_SIGNALING_PATHWAY	12	0.66334	1.75864	0.00917431	0.151141	0.9991
WP_MITOCHONDRIAL_CIII_ASSEMBLY	10	0.699575	1.75646	0.0107983	0.151979	0.9992
BIOCARTA_CK1_PATHWAY	8	0.745324	1.75079	0.00742292	0.158404	0.9995
WP_METABOLIC_REPROGRAMMING_IN_COLON_CANCER	21	0.56601	1.74463	0.0095106	0.165537	0.9998
REACTOME_ALPHA_LINOLENIC_OMEGA3_AND_LINOLEIC_OMEGA6_ACID_METABOLISM	11	0.673548	1.74124	0.0111883	0.168515	1
WP_GLYCOLYSIS_AND_GLUCONEOGENESIS	27	0.529184	1.73678	0.00782626	0.173385	1
WP_PATHWAYS_IN_CLEAR_CELL_RENAL_CELL_CARCINOMA	41	0.476775	1.73223	0.00668151	0.178376	1
KEGG_BETA_ALANINE_METABOLISM	12	0.652165	1.72725	0.0110315	0.184415	1
WP_UREA_CYCLE_AND_METABOLISM_OF_AMINO_GROUPS	10	0.685649	1.71906	0.0128574	0.196775	1
REACTOME_TRANSCRIPTIONAL_ACTIVATION_OF_MITOCHONDRIAL_BIOGENESIS	23	0.541821	1.71688	0.0111554	0.197999	1
KEGG_PPAR_SIGNALING_PATHWAY	40	0.472235	1.7121	0.00784235	0.204331	1
KEGG_BUTANOATE_METABOLISM	21	0.553664	1.70969	0.0146974	0.206053	1
REACTOME_NA_CL_DEPENDENT_NEUROTRANSMITTER_TRANSPORTERS	8	0.728089	1.70674	0.0102317	0.208882	1
WP_PPAR_SIGNALING_PATHWAY	40	0.472728	1.69677	0.00778754	0.225881	1
REACTOME_HSP90_CHAPERONE_CYCLE_FOR_STEROID_HORMONE_RECEPTORS_SHR	38	0.473082	1.6856	0.0104992	0.246616	1
REACTOME_METABOLISM_OF_LIPIDS	348	0.328159	1.68406	0	0.246786	1
REACTOME_BIOSYNTHESIS_OF_MARESINS	5	0.810851	1.67479	0.0098228	0.264513	1
REACTOME_REGULATION_OF_EXPRESSION_OF_SLITS_AND_ROBOS	65	0.421474	1.67456	0.00306247	0.261647	1
REACTOME_GLYOXYLATE_METABOLISM_AND_GLYCINE_DEGRADATION	14	0.608151	1.66983	0.02138	0.269396	1
REACTOME_GAP_JUNCTION_ASSEMBLY	15	0.588805	1.66137	0.0235294	0.285956	1
WP_PHASE_I_BIOTRANSFORMATIONS_NON_P450	5	0.802821	1.6504	0.0130193	0.309902	1
WP_NEURAL_CREST_DIFFERENTIATION	33	0.475977	1.64823	0.0139654	0.31179	1
WP_CORI_CYCLE	11	0.637397	1.64631	0.0217104	0.313037	1
REACTOME_INFLUENZA_INFECTION	52	0.428555	1.6372	0.00969305	0.333378	1
WP_MAMMARY_GLAND_DEVELOPMENT_PATHWAY_PREGNANCY_AND_LACTATION_STAGE_3_OF_4	11	0.632662	1.63517	0.0273256	0.334845	1
PID_BMP_PATHWAY	18	0.550446	1.63477	0.023126	0.331948	1
WP_FTO_OBESITY_VARIANT_MECHANISM	5	0.794953	1.63246	0.0155953	0.334251	1
PID_SYNDECAN_1_PATHWAY	18	0.548061	1.63169	0.0217649	0.332362	1
BIOCARTA_GABA_PATHWAY	5	0.790651	1.62529	0.0179884	0.346046	1
REACTOME_NEGATIVE_REGULATION_OF_TCF_DEPENDENT_SIGNALING_BY_WNT_LIGAND_ANTAGONISTS	6	0.749122	1.62038	0.023216	0.35564	1
REACTOME_GLYCOGEN_STORAGE_DISEASES	9	0.667846	1.61417	0.0277617	0.369458	1
REACTOME_AUTOPHAGY	78	0.391045	1.61282	0.00736799	0.369231	1
REACTOME_BRANCHED_CHAIN_AMINO_ACID_CATABOLISM	9	0.661433	1.61024	0.0271265	0.372621	1
REACTOME_ROBO_RECEPTORS_BIND_AKAP5	5	0.789187	1.60925	0.0199255	0.371481	1
WP_RIBOFLAVIN_AND_COQ_DISORDERS	7	0.708067	1.60385	0.0297781	0.383311	1
KEGG_LYSINE_DEGRADATION	29	0.480185	1.60365	0.02558	0.379814	1
BIOCARTA_SET_PATHWAY	6	0.743449	1.59946	0.023534	0.387993	1
REACTOME_COPI_INDEPENDENT_GOLGI_TO_ER_RETROGRADE_TRAFFIC	31	0.469797	1.59944	0.0254864	0.384068	1
REACTOME_DETOXIFICATION_OF_REACTIVE_OXYGEN_SPECIES	19	0.532867	1.59936	0.0303386	0.380387	1
WP_OMEGA3OMEGA6_FA_SYNTHESIS	7	0.704174	1.5993	0.0288313	0.376729	1
BIOCARTA_KREB_PATHWAY	6	0.739722	1.59872	0.0302802	0.374569	1
REACTOME_MITOCHONDRIAL_FATTY_ACID_BETA_OXIDATION_OF_UNSATURATED_FATTY_ACIDS	5	0.784037	1.59672	0.0217182	0.37647	1
REACTOME_TRANSLATION_OF_REPLICASE_AND_ASSEMBLY_OF_THE_REPLICATION_TRANSCRIPTION_COMPLEX	6	0.736626	1.5907	0.0294288	0.390038	1
REACTOME_UBIQUINOL_BIOSYNTHESIS	6	0.733343	1.58639	0.0258373	0.398944	1
REACTOME_SMOOTH_MUSCLE_CONTRACTION	21	0.516542	1.58523	0.0323471	0.398477	1
REACTOME_RRNA_PROCESSING	65	0.396251	1.58366	0.0119023	0.399226	1
PID_HIF1_TFPATHWAY	38	0.44042	1.58211	0.0259869	0.400151	1
WP_CODEINE_AND_MORPHINE_METABOLISM	6	0.729896	1.57584	0.0286538	0.41504	1
REACTOME_TYSND1_CLEAVES_PEROXISOMAL_PROTEINS	5	0.770234	1.57409	0.0264734	0.416444	1
REACTOME_REGULATION_OF_COMMISSURAL_AXON_PATHFINDING_BY_SLIT_AND_ROBO	7	0.696445	1.57254	0.0340474	0.417302	1
KEGG_GLYCOLYSIS_GLUCONEOGENESIS	29	0.472685	1.57141	0.026807	0.416904	1
REACTOME_NUCLEAR_EVENTS_KINASE_AND_TRANSCRIPTION_FACTOR_ACTIVATION	27	0.4795	1.57086	0.0295615	0.414815	1
WP_CANONICAL_AND_NONCANONICAL_TGFB_SIGNALING	7	0.691514	1.56424	0.0361004	0.431231	1
WP_7Q1123_COPY_NUMBER_VARIATION_SYNDROME	43	0.427272	1.56369	0.02085	0.429182	1
KEGG_ALANINE_ASPARTATE_AND_GLUTAMATE_METABOLISM	18	0.524842	1.55874	0.0365903	0.440818	1
WP_PHOTODYNAMIC_THERAPYINDUCED_HIF1_SURVIVAL_SIGNALING	24	0.487308	1.55742	0.0334262	0.441041	1
KEGG_GLYCOSAMINOGLYCAN_DEGRADATION	10	0.614459	1.5496	0.0473489	0.461802	1
KEGG_GLYOXYLATE_AND_DICARBOXYLATE_METABOLISM	7	0.674287	1.53996	0.0478386	0.48555	1
WP_LUNG_FIBROSIS	21	0.498007	1.53752	0.0439669	0.489636	1
REACTOME_CS_DS_DEGRADATION	7	0.675537	1.53683	0.0404936	0.487824	1
REACTOME_GLUCOSE_METABOLISM	50	0.405025	1.53462	0.0276498	0.491018	1
REACTOME_GAP_JUNCTION_TRAFFICKING_AND_REGULATION	20	0.500117	1.53334	0.0437191	0.487221	1
REACTOME_CELLULAR_RESPONSE_TO_STARVATION	57	0.392692	1.531	0.0228719	0.486998	1
REACTOME_NUCLEAR_RECEPTOR_TRANSCRIPTION_PATHWAY	21	0.490838	1.52261	0.0452339	0.49919	1
REACTOME_ORGANIC_CATION_ANION_ZWITTERION_TRANSPORT	5	0.741948	1.52078	0.042394	0.497666	1
REACTOME_BETA_OXIDATION_OF_DECANOYL_COA_TO_OCTANOYL_COA_COA	5	0.742019	1.52052	0.0386687	0.49477	1
REACTOME_ORGANIC_CATION_TRANSPORT	5	0.741948	1.51985	0.0479939	0.493163	1
REACTOME_NEUROTRANSMITTER_RELEASE_CYCLE	30	0.449731	1.51737	0.0378624	0.497643	1
KEGG_P53_SIGNALING_PATHWAY	31	0.441993	1.51479	0.0423562	0.494981	1
WP_SEROTONIN_AND_ANXIETY	5	0.742711	1.51266	0.0469321	0.494637	1
PID_MYC_REPRESS_PATHWAY	26	0.462501	1.50758	0.0488327	0.496763	1
KEGG_ARGININE_AND_PROLINE_METABOLISM	31	0.436777	1.50019	0.0442373	0.496667	1
WP_VEGFAVEGFR2_SIGNALING_PATHWAY	196	0.308817	1.48368	0.00484007	0.526513	1
REACTOME_SIGNALING_BY_ROBO_RECEPTORS	86	0.350932	1.47172	0.0247264	0.539364	1
REACTOME_NERVOUS_SYSTEM_DEVELOPMENT	238	0.298531	1.46333	0.00511073	0.554099	1
REACTOME_SPHINGOLIPID_METABOLISM	47	0.391387	1.46299	0.0432224	0.551995	1
REACTOME_ESTROGEN_DEPENDENT_GENE_EXPRESSION	62	0.367138	1.46175	0.0391357	0.552926	1
WP_VITAMIN_D_RECEPTOR_PATHWAY	49	0.384356	1.45744	0.044999	0.560919	1
REACTOME_METABOLISM_OF_AMINO_ACIDS_AND_DERIVATIVES	146	0.311713	1.42904	0.0117429	0.608713	1
REACTOME_DEVELOPMENTAL_BIOLOGY	369	0.238655	1.23239	0.0459418	0.847111	1

## Sheet: Supplementary Data 6
Supplementary Data 6 GSEA results for GHSR-KO with high fat diet vs. GHSR-KO with normal chow diet. Genes were ranked by log2 fold change values, and GSEA was run with 10,000 gene set permutations. Significance values listed as zero indicate less than 1/10,000.
Higher in GHSR-KO HFD								Lower in GHSR-KO HFD
NAME	SIZE	ES	NES	NOM p-val	FDR q-val	FWER p-val		NAME	SIZE	ES	NES	NOM p-val	FDR q-val	FWER p-val
REACTOME_STRIATED_MUSCLE_CONTRACTION	29	0.809686	2.56894	0	0	0		KEGG_RETINOL_METABOLISM	16	-0.693063	-2.12376	0.000789266	0.152596	0.1264
REACTOME_MUSCLE_CONTRACTION	112	0.639882	2.56836	0	0	0		REACTOME_ERYTHROCYTES_TAKE_UP_OXYGEN_AND_RELEASE_CARBON_DIOXIDE	7	-0.87545	-2.08359	0	0.131375	0.207
WP_STRIATED_MUSCLE_CONTRACTION_PATHWAY	31	0.738608	2.38645	0	0	0		REACTOME_SCAVENGING_OF_HEME_FROM_PLASMA	6	-0.913977	-2.07564	0	0.0967543	0.2262
KEGG_CARDIAC_MUSCLE_CONTRACTION	28	0.749049	2.37631	0	0	0		REACTOME_ERYTHROCYTES_TAKE_UP_CARBON_DIOXIDE_AND_RELEASE_OXYGEN	8	-0.836521	-2.06095	0.000234687	0.0876532	0.2669
REACTOME_CARDIAC_CONDUCTION	67	0.550702	2.05696	0	0.0147768	0.0766		BIOCARTA_AHSP_PATHWAY	7	-0.838464	-1.99451	0.000230894	0.162986	0.5211
REACTOME_PHASE_0_RAPID_DEPOLARISATION	20	0.679234	1.98557	0.000793525	0.0447217	0.253		WP_METAPATHWAY_BIOTRANSFORMATION_PHASE_I_AND_II	57	-0.456649	-1.95656	0	0.212789	0.6799
REACTOME_ION_HOMEOSTASIS	35	0.573058	1.90157	0.000438468	0.147103	0.6725		KEGG_METABOLISM_OF_XENOBIOTICS_BY_CYTOCHROME_P450	17	-0.631376	-1.9556	0.00260688	0.184032	0.683
REACTOME_HSF1_DEPENDENT_TRANSACTIVATION	21	0.623573	1.85607	0.00141176	0.24597	0.8835		REACTOME_XENOBIOTICS	8	-0.755542	-1.85743	0.00374181	0.465865	0.9624
WP_GLYCOGEN_SYNTHESIS_AND_DEGRADATION	23	0.585442	1.76267	0.00648949	0.705944	0.9994		WP_SPHINGOLIPID_METABOLISM_INTEGRATED_PATHWAY	9	-0.72237	-1.85702	0.00665557	0.415988	0.9632
REACTOME_THE_CITRIC_ACID_TCA_CYCLE_AND_RESPIRATORY_ELECTRON_TRANSPORT	31	0.54165	1.75173	0.00748503	0.720893	0.9999		WP_CANNABINOID_RECEPTOR_SIGNALING	14	-0.628244	-1.85206	0.00689655	0.393781	0.9689
REACTOME_FORMATION_OF_THE_CORNIFIED_ENVELOPE	19	0.60445	1.74761	0.00855784	0.685999	0.9999		WP_OXIDATION_BY_CYTOCHROME_P450	10	-0.697686	-1.84075	0.00527451	0.40073	0.9784
REACTOME_GLYCOGEN_METABOLISM	18	0.612953	1.74715	0.00994227	0.632006	0.9999		REACTOME_TRP_CHANNELS	13	-0.632948	-1.83183	0.00727729	0.400467	0.9847
REACTOME_RESPIRATORY_ELECTRON_TRANSPORT_ATP_SYNTHESIS_BY_CHEMIOSMOTIC_COUPLING_AND_HEAT_PRODUCTION_BY_UNCOUPLING_PROTEINS	14	0.653756	1.74512	0.00777245	0.596627	0.9999		WP_SPHINGOLIPID_METABOLISM_GENERAL_OVERVIEW	8	-0.734071	-1.82296	0.00551823	0.403518	0.9884
REACTOME_KERATINIZATION	19	0.60445	1.7377	0.00928111	0.602178	1		REACTOME_CYTOCHROME_P450_ARRANGED_BY_SUBSTRATE_TYPE	16	-0.586636	-1.79187	0.00829445	0.500103	0.9974
REACTOME_ATTENUATION_PHASE	15	0.634158	1.72674	0.00938272	0.633265	1		PID_ANTHRAX_PATHWAY	8	-0.721948	-1.79174	0.00815471	0.46732	0.9974
REACTOME_HSF1_ACTIVATION	14	0.645812	1.72099	0.0106227	0.631396	1		WP_MONOAMINE_TRANSPORT	13	-0.610788	-1.75976	0.0156962	0.582091	0.9994
WP_LUNG_FIBROSIS	24	0.563353	1.72055	0.0095901	0.596954	1		WP_LTF_DANGER_SIGNAL_RESPONSE_PATHWAY	8	-0.709353	-1.75487	0.0113112	0.57169	0.9996
KEGG_VALINE_LEUCINE_AND_ISOLEUCINE_DEGRADATION	19	0.590605	1.69994	0.0149976	0.699044	1		REACTOME_FERTILIZATION	6	-0.765585	-1.72972	0.0101626	0.66646	1
REACTOME_INTERLEUKIN_10_SIGNALING	19	0.588043	1.69746	0.0133398	0.679399	1		REACTOME_RAP1_SIGNALLING	5	-0.811978	-1.71174	0.0127894	0.729736	1
REACTOME_MITOTIC_SPINDLE_CHECKPOINT	45	0.482279	1.68005	0.00791595	0.768448	1		REACTOME_GABA_SYNTHESIS_RELEASE_REUPTAKE_AND_DEGRADATION	7	-0.715907	-1.70405	0.0187557	0.735798	1
REACTOME_FGFR1_LIGAND_BINDING_AND_ACTIVATION	6	0.798197	1.67942	0.00846389	0.73625	1		REACTOME_EGR2_AND_SOX10_MEDIATED_INITIATION_OF_SCHWANN_CELL_MYELINATION	19	-0.522924	-1.69699	0.0160189	0.740525	1
REACTOME_NEUROFASCIN_INTERACTIONS	5	0.835342	1.67852	0.00431965	0.709028	1		KEGG_DRUG_METABOLISM_CYTOCHROME_P450	21	-0.511685	-1.69666	0.0178768	0.708922	1
KEGG_HYPERTROPHIC_CARDIOMYOPATHY_HCM	50	0.471976	1.67839	0.0083166	0.679118	1		WP_SPHINGOLIPID_PATHWAY	14	-0.574045	-1.69033	0.0228659	0.71144	1
REACTOME_RESOLUTION_OF_SISTER_CHROMATID_COHESION	48	0.475665	1.67542	0.00805426	0.669928	1		REACTOME_CDC42_GTPASE_CYCLE	81	-0.37537	-1.68866	0.00162536	0.69093	1
REACTOME_PI_3K_CASCADE_FGFR1	9	0.699327	1.66721	0.0152964	0.696374	1		WP_SOMITOGENESIS_IN_THE_CONTEXT_OF_SPONDYLOCOSTAL_DYSOSTOSIS	5	-0.790028	-1.68813	0.0115994	0.666063	1
REACTOME_APC_CDC20_MEDIATED_DEGRADATION_OF_NEK2A	9	0.701996	1.66535	0.0155092	0.681329	1		REACTOME_SIGNALING_BY_NOTCH1_T_7_9_NOTCH1_M1580_K2555_TRANSLOCATION_MUTANT	5	-0.784161	-1.67819	0.0158765	0.690337	1
REACTOME_CLASS_C_3_METABOTROPIC_GLUTAMATE_PHEROMONE_RECEPTORS	5	0.827772	1.66341	0.00517656	0.66808	1		BIOCARTA_HIVNEF_PATHWAY	25	-0.480733	-1.67657	0.0175036	0.672715	1
PID_UPA_UPAR_PATHWAY	14	0.618455	1.65807	0.0191736	0.677414	1		KEGG_TRYPTOPHAN_METABOLISM	13	-0.582411	-1.67309	0.0213707	0.665771	1
BIOCARTA_INTEGRIN_PATHWAY	16	0.597513	1.65648	0.017197	0.663792	1		REACTOME_SYNTHESIS_OF_EPOXY_EET_AND_DIHYDROXYEICOSATRIENOIC_ACIDS_DHET	5	-0.786931	-1.67099	0.0148592	0.653128	1
WP_ELECTRON_TRANSPORT_CHAIN_OXPHOS_SYSTEM_IN_MITOCHONDRIA	9	0.699484	1.65586	0.016463	0.645527	1		WP_NEOVASCULARISATION_PROCESSES	25	-0.474764	-1.65751	0.0174037	0.696551	1
REACTOME_INHIBITION_OF_THE_PROTEOLYTIC_ACTIVITY_OF_APC_C_REQUIRED_FOR_THE_ONSET_OF_ANAPHASE_BY_MITOTIC_SPINDLE_CHECKPOINT_COMPONENTS	8	0.720171	1.65458	0.0183106	0.63233	1		REACTOME_GAP_JUNCTION_DEGRADATION	6	-0.730353	-1.64917	0.0266177	0.7158	1
PID_AURORA_B_PATHWAY	16	0.598361	1.64846	0.0191781	0.648398	1		REACTOME_NA_CL_DEPENDENT_NEUROTRANSMITTER_TRANSPORTERS	5	-0.7708	-1.64206	0.0213093	0.729548	1
REACTOME_GLYCOGEN_BREAKDOWN_GLYCOGENOLYSIS	12	0.641833	1.6459	0.0243943	0.643742	1		WP_PREGNANE_X_RECEPTOR_PATHWAY	10	-0.619193	-1.64022	0.0323501	0.716976	1
REACTOME_IMMUNOREGULATORY_INTERACTIONS_BETWEEN_A_LYMPHOID_AND_A_NON_LYMPHOID_CELL	52	0.458562	1.64481	0.00872994	0.631193	1		WP_GENE_REGULATORY_NETWORK_MODELLING_SOMITOGENESIS	6	-0.725913	-1.63379	0.0252273	0.72796	1
REACTOME_SEPARATION_OF_SISTER_CHROMATIDS	76	0.430641	1.63851	0.00452308	0.649129	1		REACTOME_IONOTROPIC_ACTIVITY_OF_KAINATE_RECEPTORS	7	-0.686251	-1.62707	0.0296128	0.74038	1
REACTOME_INSERTION_OF_TAIL_ANCHORED_PROTEINS_INTO_THE_ENDOPLASMIC_RETICULUM_MEMBRANE	10	0.6643	1.63593	0.0275449	0.646016	1		WP_LIVER_X_RECEPTOR_PATHWAY	5	-0.763359	-1.6267	0.028281	0.721578	1
REACTOME_SYNTHESIS_OF_ACTIVE_UBIQUITIN_ROLES_OF_E1_AND_E2_ENZYMES	18	0.572875	1.63389	0.0226797	0.640456	1		WP_HEMATOPOIETIC_STEM_CELL_DIFFERENTIATION	24	-0.468486	-1.62146	0.0235294	0.728047	1
REACTOME_PROTEIN_LOCALIZATION	60	0.445238	1.62948	0.00831025	0.648654	1		WP_VITAMIN_B12_METABOLISM	20	-0.493461	-1.61504	0.0290252	0.740273	1
BIOCARTA_UCALPAIN_PATHWAY	8	0.710747	1.62779	0.0212692	0.641416	1		KEGG_SPHINGOLIPID_METABOLISM	15	-0.532016	-1.60553	0.0386375	0.76906	1
WP_DOPAMINERGIC_NEUROGENESIS	7	0.730415	1.62012	0.023399	0.668739	1		PID_NECTIN_PATHWAY	15	-0.525787	-1.60038	0.035483	0.7755	1
WP_FTO_OBESITY_VARIANT_MECHANISM	5	0.805755	1.61431	0.0153024	0.685833	1		REACTOME_NITRIC_OXIDE_STIMULATES_GUANYLATE_CYCLASE	12	-0.566184	-1.59767	0.0395383	0.770368	1
REACTOME_PEPTIDE_LIGAND_BINDING_RECEPTORS	47	0.456929	1.60331	0.0163608	0.734887	1		WP_CONSTITUTIVE_ANDROSTANE_RECEPTOR_PATHWAY	12	-0.565368	-1.5875	0.0453172	0.803543	1
REACTOME_PEROXISOMAL_LIPID_METABOLISM	11	0.638418	1.60285	0.0265139	0.720667	1		PID_EPHRINB_REV_PATHWAY	16	-0.512772	-1.58354	0.0409114	0.805246	1
REACTOME_RESPIRATORY_ELECTRON_TRANSPORT	9	0.669417	1.59776	0.0292158	0.734515	1		REACTOME_INTERFERON_ALPHA_BETA_SIGNALING	31	-0.428131	-1.57721	0.0304991	0.819612	1
WP_TYROBP_CAUSAL_NETWORK	25	0.519384	1.59713	0.0262995	0.721765	1		WP_TAMOXIFEN_METABOLISM	10	-0.593461	-1.57613	0.0450145	0.806953	1
KEGG_DILATED_CARDIOMYOPATHY	51	0.447423	1.59421	0.0177532	0.723318	1		PID_S1P_S1P1_PATHWAY	8	-0.636704	-1.57215	0.0467742	0.80941	1
KEGG_OXIDATIVE_PHOSPHORYLATION	21	0.534821	1.5838	0.0328832	0.769987	1		REACTOME_RAC1_GTPASE_CYCLE	91	-0.338716	-1.56681	0.00735612	0.819294	1
REACTOME_SELECTIVE_AUTOPHAGY	34	0.48163	1.58316	0.0230462	0.758014	1		KEGG_PENTOSE_AND_GLUCURONATE_INTERCONVERSIONS	5	-0.734898	-1.56113	0.0413673	0.831114	1
REACTOME_FGFR2_LIGAND_BINDING_AND_ACTIVATION	5	0.785496	1.58009	0.0233241	0.761322	1		REACTOME_BIOLOGICAL_OXIDATIONS	68	-0.348756	-1.5369	0.0138733	0.924858	1
KEGG_SYSTEMIC_LUPUS_ERYTHEMATOSUS	40	0.463396	1.57542	0.0225113	0.774529	1		REACTOME_SENSORY_PERCEPTION	81	-0.332441	-1.5059	0.0132013	0.97275	1
REACTOME_ACTIVATED_NTRK2_SIGNALS_THROUGH_FRS2_AND_FRS3	10	0.639248	1.56949	0.0389303	0.795884	1		REACTOME_PHASE_I_FUNCTIONALIZATION_OF_COMPOUNDS	33	-0.400071	-1.49536	0.0428087	1	1
WP_HYPERTROPHY_MODEL	9	0.665173	1.56741	0.0372029	0.793511	1		KEGG_PHOSPHATIDYLINOSITOL_SIGNALING_SYSTEM	46	-0.367683	-1.49392	0.0344273	0.973016	1
WP_MIRNA_TARGETS_IN_ECM_AND_MEMBRANE_RECEPTORS	16	0.566607	1.5667	0.0376623	0.78273	1		REACTOME_ADORA2B_MEDIATED_ANTI_INFLAMMATORY_CYTOKINES_PRODUCTION	45	-0.364921	-1.46925	0.041357	0.999989	1
REACTOME_PI_3K_CASCADE_FGFR4	7	0.706128	1.56285	0.0383387	0.791497	1		REACTOME_VISUAL_PHOTOTRANSDUCTION	40	-0.374012	-1.46166	0.0406636	0.98444	1
REACTOME_ION_TRANSPORT_BY_P_TYPE_ATPASES	27	0.495948	1.56181	0.032962	0.783237	1		REACTOME_G_ALPHA_12_13_SIGNALLING_EVENTS	41	-0.363666	-1.43923	0.0482085	0.997187	1
WP_HEART_DEVELOPMENT	18	0.545744	1.55992	0.036455	0.780598	1		REACTOME_PLATELET_ACTIVATION_SIGNALING_AND_AGGREGATION	128	-0.292036	-1.43484	0.0138151	0.994854	1
REACTOME_SMOOTH_MUSCLE_CONTRACTION	20	0.535042	1.55726	0.0397709	0.782505	1		WP_NUCLEAR_RECEPTORS_METAPATHWAY	119	-0.290045	-1.41413	0.0205	1	1
KEGG_PPAR_SIGNALING_PATHWAY	34	0.472812	1.55172	0.0355872	0.802341	1
WP_ASSOCIATION_BETWEEN_PHYSICOCHEMICAL_FEATURES_AND_TOXICITY_ASSOCIATED_PATHWAYS	34	0.470098	1.55075	0.0341434	0.794502	1
WP_MACROPHAGE_MARKERS	7	0.701768	1.54793	0.0415068	0.797722	1
REACTOME_GAP_JUNCTION_ASSEMBLY	11	0.616205	1.54733	0.0463119	0.788157	1
REACTOME_PI_3K_CASCADE_FGFR2	8	0.669552	1.54263	0.0467257	0.803079	1
REACTOME_RUNX3_REGULATES_IMMUNE_RESPONSE_AND_CELL_MIGRATION	5	0.768953	1.54058	0.0340518	0.802324	1
REACTOME_SYNDECAN_INTERACTIONS	17	0.546005	1.53926	0.0421561	0.797438	1
WP_TARGET_OF_RAPAMYCIN_TOR_SIGNALING	18	0.544784	1.53693	0.0455493	0.798693	1
REACTOME_ACTIVATED_NTRK2_SIGNALS_THROUGH_RAS	9	0.649337	1.5361	0.046259	0.791272	1
REACTOME_GLYOXYLATE_METABOLISM_AND_GLYCINE_DEGRADATION	8	0.667561	1.53543	0.0458493	0.783319	1
REACTOME_PROTEIN_UBIQUITINATION	35	0.461338	1.52818	0.0305457	0.790072	1
REACTOME_FGFR2_MUTANT_RECEPTOR_ACTIVATION	7	0.6908	1.52375	0.046694	0.792735	1
BIOCARTA_TH1TH2_PATHWAY	7	0.69019	1.52094	0.0496479	0.797569	1
REACTOME_SENESCENCE_ASSOCIATED_SECRETORY_PHENOTYPE_SASP	30	0.473112	1.51732	0.0392889	0.796525	1
WP_HAIR_FOLLICLE_DEVELOPMENT_CYTODIFFERENTIATION_PART_3_OF_3	38	0.450604	1.51698	0.0320887	0.787936	1
REACTOME_TRANSCRIPTIONAL_REGULATION_OF_TESTIS_DIFFERENTIATION	5	0.753466	1.51661	0.0421687	0.779732	1
WP_PPAR_SIGNALING_PATHWAY	36	0.455913	1.51316	0.0391078	0.778461	1
KEGG_HUNTINGTONS_DISEASE	46	0.430783	1.51021	0.0335466	0.775069	1
WP_SOMATIC_SEX_DETERMINATION	5	0.753466	1.50767	0.0447059	0.779191	1
KEGG_LYSOSOME	52	0.417791	1.49692	0.0370215	0.808786	1
REACTOME_MYOCLONIC_EPILEPSY_OF_LAFORA	5	0.746221	1.49194	0.0488653	0.817252	1
REACTOME_L1CAM_INTERACTIONS	62	0.402373	1.48773	0.0299221	0.812638	1
REACTOME_NEDDYLATION	103	0.373786	1.4873	0.0194632	0.806068	1
REACTOME_ION_CHANNEL_TRANSPORT	85	0.373186	1.45387	0.0305134	0.81222	1
REACTOME_GPCR_LIGAND_BINDING	137	0.341331	1.41966	0.024729	0.821926	1
REACTOME_MITOTIC_METAPHASE_AND_ANAPHASE	94	0.353266	1.39856	0.0452723	0.847245	1
REACTOME_CELL_CYCLE_CHECKPOINTS	124	0.33447	1.37314	0.0432137	0.869418	1
NABA_MATRISOME	335	0.293509	1.32722	0.0215194	0.897357	1
