# Supplementary material for: Genetic or pharmacological GHSR blockade has sexually dimorphic effects in rodents on a high-fat diet
Source: Commun Biol. 2024 May 25;7:632. doi: 10.1038/s42003-024-06303-5 (PMC11127961; doi:10.1038/s42003-024-06303-5)
Supplement: Supplementary file 6 — Supplementary Data 7-10 [file 42003_2024_6303_MOESM6_ESM.xlsx]

## Sheet: Supplementary Data 7
Supplementary Data 7 GSEA results for homozygous GHSR-KO with high fat diet vs. wildtype with high fat diet. Genes were ranked by log2 fold change values, and GSEA was run with 10,000 gene set permutations. Significance values listed as zero indicate less than 1/10,000.
Higher in GHSR-KO HFD								Lower in GHSR-KO HFD
NAME	SIZE	ES	NES	NOM p-val	FDR q-val	FWER p-val		NAME	SIZE	ES	NES	NOM p-val	FDR q-val	FWER p-val
PID_TELOMERASE_PATHWAY	33	0.770454	2.47575	0	0.025599	0.0188		REACTOME_TNFR2_NON_CANONICAL_NF_KB_PATHWAY	51	-0.715155	-1.9188	0	0.0618568	0.0692
BIOCARTA_TID_PATHWAY	11	0.922654	2.31978	0	0.167183	0.3086		KEGG_PRIMARY_IMMUNODEFICIENCY	24	-0.79371	-1.91181	0	0.0384177	0.0851
WP_PRIMARY_FOCAL_SEGMENTAL_GLOMERULOSCLEROSIS_FSGS	33	0.726108	2.33973	0.00104058	0.187261	0.2401		WP_B_CELL_RECEPTOR_SIGNALING_PATHWAY	62	-0.695338	-1.90543	0	0.0302559	0.1002
REACTOME_ERYTHROCYTES_TAKE_UP_OXYGEN_AND_RELEASE_CARBON_DIOXIDE	6	0.929975	1.97628	0.00188832	0.580708	0.9789		BIOCARTA_CTCF_PATHWAY	13	-0.871711	-1.88587	0	0.0316175	0.167
PID_P73PATHWAY	37	0.684914	2.2404	0.00222717	0.237418	0.5809		KEGG_CYTOKINE_CYTOKINE_RECEPTOR_INTERACTION	125	-0.622025	-1.82298	0	0.0598047	0.538
WP_DEVELOPMENT_OF_URETERIC_COLLECTION_SYSTEM	22	0.718372	2.14707	0.0033264	0.336798	0.8209		KEGG_HEMATOPOIETIC_CELL_LINEAGE	44	-0.714763	-1.88868	0.000119474	0.0366669	0.1562
WP_SOMATIC_SEX_DETERMINATION	6	0.868956	1.85982	0.00341925	0.543276	0.9974		NABA_MATRISOME	405	-0.463978	-1.43309	0.00020141	0.763849	1
BIOCARTA_PML_PATHWAY	9	0.812896	1.95342	0.00417412	0.574985	0.9862		NABA_MATRISOME_ASSOCIATED	278	-0.50561	-1.54727	0.000203397	0.519193	1
WP_GENES_CONTROLLING_NEPHROGENESIS	24	0.743988	2.25446	0.00506757	0.259574	0.5335		REACTOME_SIGNALING_BY_THE_B_CELL_RECEPTOR_BCR	52	-0.66193	-1.78929	0.000350549	0.083408	0.7649
REACTOME_TRANSCRIPTIONAL_REGULATION_OF_TESTIS_DIFFERENTIATION	5	0.8818	1.77873	0.00522193	0.631785	1		WP_SPINAL_CORD_INJURY	52	-0.666977	-1.79842	0.000351494	0.0819901	0.7088
WP_MAMMALIAN_DISORDER_OF_SEXUAL_DEVELOPMENT	13	0.781979	2.03793	0.0060423	0.507012	0.9506		REACTOME_TNFS_BIND_THEIR_PHYSIOLOGICAL_RECEPTORS	19	-0.783728	-1.82411	0.000400855	0.0642599	0.53
REACTOME_REVERSIBLE_HYDRATION_OF_CARBON_DIOXIDE	6	0.838058	1.77601	0.00684391	0.585657	1		KEGG_B_CELL_RECEPTOR_SIGNALING_PATHWAY	44	-0.695601	-1.83315	0.0005973	0.066135	0.4616
WP_NEPHROTIC_SYNDROME	17	0.777011	2.17755	0.00695207	0.324146	0.761		PID_BCR_5PATHWAY	44	-0.691811	-1.83416	0.000601034	0.0739629	0.4544
WP_GPCRS_CLASS_B_SECRETINLIKE	9	0.814132	1.93239	0.00742501	0.570531	0.9904		KEGG_INTESTINAL_IMMUNE_NETWORK_FOR_IGA_PRODUCTION	26	-0.752034	-1.82748	0.000643418	0.0663655	0.5034
REACTOME_ERYTHROCYTES_TAKE_UP_CARBON_DIOXIDE_AND_RELEASE_OXYGEN	9	0.79115	1.89241	0.0079646	0.534568	0.9956		REACTOME_TNF_RECEPTOR_SUPERFAMILY_TNFSF_MEMBERS_MEDIATING_NON_CANONICAL_NF_KB_PATHWAY	15	-0.840937	-1.87449	0.00069735	0.0348386	0.2166
KEGG_NITROGEN_METABOLISM	6	0.838058	1.78609	0.0100543	0.636853	1		REACTOME_ANTIGEN_ACTIVATES_B_CELL_RECEPTOR_BCR_LEADING_TO_GENERATION_OF_SECOND_MESSENGERS	20	-0.770683	-1.80398	0.000933582	0.0799533	0.6732
WP_FATTY_ACID_OMEGA_OXIDATION	7	0.813631	1.80344	0.0104367	0.642838	0.9999		REACTOME_CYTOKINE_SIGNALING_IN_IMMUNE_SYSTEM	310	-0.465206	-1.42454	0.00111789	0.784192	1
REACTOME_SCAVENGING_OF_HEME_FROM_PLASMA	6	0.821202	1.75162	0.0124449	0.594761	1		NABA_SECRETED_FACTORS	121	-0.547571	-1.61318	0.00117735	0.448619	1
REACTOME_RESPIRATORY_ELECTRON_TRANSPORT_ATP_SYNTHESIS_BY_CHEMIOSMOTIC_COUPLING_AND_HEAT_PRODUCTION_BY_UNCOUPLING_PROTEINS	50	0.544251	1.91389	0.0127029	0.52334	0.9931		REACTOME_PHASE_0_RAPID_DEPOLARISATION	16	-0.801465	-1.79416	0.00137438	0.0819207	0.7345
WP_ETHANOL_EFFECTS_ON_HISTONE_MODIFICATIONS	9	0.740226	1.77685	0.0143024	0.609264	1		PID_SYNDECAN_2_PATHWAY	16	-0.788946	-1.77865	0.00165426	0.0945957	0.8266
WP_OXIDATIVE_PHOSPHORYLATION	22	0.63287	1.88559	0.0146104	0.514095	0.9962		REACTOME_INTERLEUKIN_10_SIGNALING	23	-0.740493	-1.76711	0.00207227	0.109127	0.8827
REACTOME_RESPIRATORY_ELECTRON_TRANSPORT	42	0.574279	1.92891	0.0154854	0.530837	0.9906		KEGG_VASOPRESSIN_REGULATED_WATER_REABSORPTION	25	-0.721559	-1.76167	0.0032002	0.112896	0.9026
REACTOME_SYNTHESIS_OF_VERY_LONG_CHAIN_FATTY_ACYL_COAS	6	0.801421	1.71853	0.0172833	0.667785	1		WP_TCELL_ANTIGEN_RECEPTOR_TCR_SIGNALING_PATHWAY	60	-0.600781	-1.64748	0.00356568	0.398763	1
BIOCARTA_AHSP_PATHWAY	8	0.757109	1.76136	0.0173039	0.609162	1		PID_CD8_TCR_PATHWAY	37	-0.658797	-1.69512	0.00366883	0.268561	0.9984
REACTOME_HSP90_CHAPERONE_CYCLE_FOR_STEROID_HORMONE_RECEPTORS_SHR	26	0.560425	1.75742	0.0174575	0.598163	1		REACTOME_IMMUNOREGULATORY_INTERACTIONS_BETWEEN_A_LYMPHOID_AND_A_NON_LYMPHOID_CELL	53	-0.619711	-1.67585	0.00383231	0.320817	1
REACTOME_COMPLEX_I_BIOGENESIS	21	0.583603	1.71383	0.018065	0.639996	1		PID_TCR_PATHWAY	46	-0.619461	-1.64441	0.00414594	0.386248	1
REACTOME_HEME_SIGNALING	25	0.590688	1.79671	0.0181269	0.631482	1		REACTOME_HYALURONAN_METABOLISM	5	-0.918629	-1.63748	0.00458866	0.382757	1
PID_NOTCH_PATHWAY	23	0.605839	1.80677	0.0200334	0.668503	0.9999		SIG_BCR_SIGNALING_PATHWAY	28	-0.685066	-1.70437	0.00466995	0.25983	0.9965
REACTOME_FGFR2B_LIGAND_BINDING_AND_ACTIVATION	6	0.794126	1.68567	0.0201613	0.684487	1		WP_HUMAN_COMPLEMENT_SYSTEM	46	-0.621425	-1.66056	0.00474102	0.34825	1
WP_MITOCHONDRIAL_COMPLEX_I_ASSEMBLY_MODEL_OXPHOS_SYSTEM	21	0.583603	1.72211	0.0203742	0.678465	1		REACTOME_VOLTAGE_GATED_POTASSIUM_CHANNELS	17	-0.750259	-1.69653	0.00482027	0.276523	0.9983
BIOCARTA_CHREBP_PATHWAY	8	0.740536	1.70003	0.0246734	0.649668	1		REACTOME_POTASSIUM_CHANNELS	42	-0.635153	-1.66257	0.00518322	0.352685	1
WP_LIPID_METABOLISM_PATHWAY	12	0.645231	1.66656	0.0297422	0.699295	1		REACTOME_NEURONAL_SYSTEM	155	-0.496554	-1.47669	0.00535377	0.732028	1
KEGG_CITRATE_CYCLE_TCA_CYCLE	16	0.615514	1.70136	0.0302922	0.665513	1		WP_16P112_DISTAL_DELETION_SYNDROME	14	-0.77491	-1.6888	0.00564892	0.280465	0.9994
REACTOME_ACTIVATED_NOTCH1_TRANSMITS_SIGNAL_TO_THE_NUCLEUS	16	0.607077	1.67169	0.0317343	0.698388	1		BIOCARTA_TCRA_PATHWAY	8	-0.839255	-1.64609	0.00585246	0.391515	1
REACTOME_BIOSYNTHESIS_OF_SPECIALIZED_PRORESOLVING_MEDIATORS_SPMS	8	0.718779	1.6559	0.0317687	0.704457	1		REACTOME_ADAPTIVE_IMMUNE_SYSTEM	334	-0.433066	-1.32867	0.00750583	0.954736	1
PID_VEGF_VEGFR_PATHWAY	9	0.694881	1.67602	0.0332842	0.701773	1		REACTOME_SPERM_MOTILITY_AND_TAXES	5	-0.892521	-1.58683	0.00823045	0.502127	1
WP_TRIACYLGLYCERIDE_SYNTHESIS	11	0.657847	1.65299	0.0339635	0.68019	1		REACTOME_MUSCLE_CONTRACTION	71	-0.552418	-1.54759	0.00834555	0.525244	1
WP_NOTCH1_REGULATION_OF_HUMAN_ENDOTHELIAL_CELL_CALCIFICATION	10	0.6685	1.64462	0.0359889	0.696037	1		REACTOME_CD22_MEDIATED_BCR_REGULATION	5	-0.885779	-1.57554	0.00938581	0.503254	1
WP_SPHINGOLIPID_METABOLISM_INTEGRATED_PATHWAY	10	0.674494	1.65909	0.0363189	0.710162	1		REACTOME_GENERATION_OF_SECOND_MESSENGER_MOLECULES	21	-0.711442	-1.67218	0.00961412	0.323513	1
WP_SPHINGOLIPID_METABOLISM_GENERAL_OVERVIEW	9	0.690345	1.65375	0.0365854	0.694687	1		REACTOME_FERTILIZATION	9	-0.812508	-1.62735	0.0103744	0.398104	1
REACTOME_THE_CITRIC_ACID_TCA_CYCLE_AND_RESPIRATORY_ELECTRON_TRANSPORT	75	0.479155	1.71587	0.0370028	0.654353	1		REACTOME_CHEMOKINE_RECEPTORS_BIND_CHEMOKINES	26	-0.671535	-1.64072	0.0104033	0.378949	1
PID_RB_1PATHWAY	28	0.513141	1.61073	0.0376851	0.820502	1		REACTOME_RUNX1_REGULATES_TRANSCRIPTION_OF_GENES_INVOLVED_IN_BCR_SIGNALING	5	-0.886991	-1.5804	0.0105725	0.506361	1
WP_HEART_DEVELOPMENT	21	0.538009	1.57646	0.0398374	0.865013	1		PID_IL4_2PATHWAY	27	-0.664584	-1.63409	0.01091	0.376124	1
BIOCARTA_VITCB_PATHWAY	7	0.709523	1.60295	0.0400564	0.835934	1		WP_PATHOGENESIS_OF_SARSCOV2_MEDIATED_BY_NSP9NSP10_COMPLEX	12	-0.769803	-1.63728	0.0110917	0.372166	1
WP_ARYL_HYDROCARBON_RECEPTOR_NETPATH	23	0.523146	1.57303	0.045376	0.845949	1		REACTOME_AQUAPORIN_MEDIATED_TRANSPORT	26	-0.671248	-1.64306	0.0118085	0.379935	1
WP_FATTY_ACID_BETA_OXIDATION	9	0.674575	1.59541	0.0463918	0.851757	1		BIOCARTA_LYM_PATHWAY	7	-0.835609	-1.59249	0.013078	0.491963	1
REACTOME_LAMININ_INTERACTIONS	21	0.532452	1.55542	0.0483271	0.859846	1		REACTOME_COSTIMULATION_BY_THE_CD28_FAMILY	48	-0.584095	-1.56452	0.0131782	0.508121	1
REACTOME_TERMINATION_OF_O_GLYCAN_BIOSYNTHESIS	5	0.773332	1.55697	0.048731	0.868893	1		REACTOME_CARDIAC_CONDUCTION	44	-0.594923	-1.56641	0.0140677	0.515978	1
REACTOME_AGGREPHAGY	20	0.541088	1.57938	0.0490822	0.869802	1		BIOCARTA_IL17_PATHWAY	8	-0.813871	-1.59497	0.0145438	0.489538	1
								REACTOME_TCR_SIGNALING	61	-0.559381	-1.53603	0.0148283	0.557843	1
								KEGG_OLFACTORY_TRANSDUCTION	24	-0.663288	-1.61077	0.0152742	0.449577	1
								NABA_ECM_REGULATORS	96	-0.508087	-1.45976	0.0156658	0.76984	1
								REACTOME_KILLING_MECHANISMS	9	-0.795371	-1.58996	0.0160276	0.495351	1
								BIOCARTA_TALL1_PATHWAY	9	-0.797783	-1.60555	0.0166965	0.454602	1
								PID_IL6_7_PATHWAY	25	-0.65397	-1.5795	0.0167663	0.500975	1
								BIOCARTA_CSK_PATHWAY	12	-0.765916	-1.62037	0.017456	0.421804	1
								BIOCARTA_LAIR_PATHWAY	10	-0.774579	-1.60034	0.0176375	0.47131	1
								WP_TCELL_RECEPTOR_AND_COSTIMULATORY_SIGNALING	20	-0.687467	-1.60628	0.0179456	0.46231	1
								WP_ALLOGRAFT_REJECTION	48	-0.568684	-1.52086	0.0185555	0.589023	1
								REACTOME_INTERACTION_BETWEEN_L1_AND_ANKYRINS	16	-0.711692	-1.58675	0.0186813	0.491684	1
								WP_CELLS_AND_MOLECULES_INVOLVED_IN_LOCAL_ACUTE_INFLAMMATORY_RESPONSE	10	-0.774579	-1.5793	0.0189069	0.492076	1
								REACTOME_COMPLEMENT_CASCADE	25	-0.654867	-1.58305	0.0198418	0.501926	1
								WP_CHEMOKINE_SIGNALING_PATHWAY	94	-0.505654	-1.45267	0.0204481	0.75627	1
								KEGG_COMPLEMENT_AND_COAGULATION_CASCADES	26	-0.643456	-1.57356	0.0205365	0.495048	1
								REACTOME_TRANSPORT_OF_SMALL_MOLECULES	282	-0.42348	-1.29327	0.021987	1	1
								WP_IL10_ANTIINFLAMMATORY_SIGNALING_PATHWAY	9	-0.782596	-1.56617	0.0225997	0.507984	1
								WP_WNT_SIGNALING	58	-0.541312	-1.48153	0.0235281	0.758804	1
								REACTOME_VASOPRESSIN_REGULATES_RENAL_WATER_HOMEOSTASIS_VIA_AQUAPORINS	23	-0.657107	-1.5638	0.0244157	0.503326	1
								KEGG_ASTHMA	10	-0.76321	-1.56726	0.0244261	0.520627	1
								BIOCARTA_RHODOPSIN_PATHWAY	5	-0.853521	-1.52527	0.0244878	0.595188	1
								BIOCARTA_TCYTOTOXIC_PATHWAY	9	-0.775674	-1.55506	0.0250836	0.517065	1
								BIOCARTA_IL10_PATHWAY	8	-0.793565	-1.5567	0.0252101	0.516367	1
								WP_SUDDEN_INFANT_DEATH_SYNDROME_SIDS_SUSCEPTIBILITY_PATHWAYS	68	-0.526407	-1.46515	0.0259461	0.758176	1
								REACTOME_INTRINSIC_PATHWAY_OF_FIBRIN_CLOT_FORMATION	9	-0.779614	-1.56255	0.0262235	0.493126	1
								KEGG_LEISHMANIA_INFECTION	38	-0.584017	-1.5126	0.0262287	0.621857	1
								BIOCARTA_CTLA4_PATHWAY	16	-0.699756	-1.57521	0.0267	0.495412	1
								WP_SIGNAL_TRANSDUCTION_THROUGH_IL1R	16	-0.692193	-1.55013	0.0278736	0.519501	1
								BIOCARTA_IL1R_PATHWAY	15	-0.70098	-1.5544	0.0279681	0.512324	1
								REACTOME_INTERLEUKIN_2_FAMILY_SIGNALING	22	-0.645583	-1.53362	0.0284848	0.555677	1
								REACTOME_TRANSPORT_OF_BILE_SALTS_AND_ORGANIC_ACIDS_METAL_IONS_AND_AMINE_COMPOUNDS	27	-0.623851	-1.54177	0.0285934	0.533781	1
								BIOCARTA_STATHMIN_PATHWAY	9	-0.775392	-1.5634	0.0293013	0.496949	1
								BIOCARTA_BCR_PATHWAY	19	-0.670494	-1.55431	0.0299393	0.504834	1
								REACTOME_NEUREXINS_AND_NEUROLIGINS	23	-0.643982	-1.5453	0.0303387	0.522191	1
								KEGG_CHEMOKINE_SIGNALING_PATHWAY	97	-0.483079	-1.39497	0.0333623	0.859122	1
								REACTOME_STRIATED_MUSCLE_CONTRACTION	10	-0.743009	-1.52227	0.036191	0.596506	1
								WP_MATRIX_METALLOPROTEINASES	14	-0.69774	-1.52135	0.0365374	0.594012	1
								REACTOME_FORMATION_OF_FIBRIN_CLOT_CLOTTING_CASCADE	14	-0.702242	-1.53529	0.0389373	0.554122	1
								WP_FRAGILE_X_SYNDROME	56	-0.526898	-1.43246	0.0389625	0.761451	1
								REACTOME_SYNTHESIS_OF_BILE_ACIDS_AND_BILE_SALTS_VIA_7ALPHA_HYDROXYCHOLESTEROL	11	-0.73062	-1.52291	0.0400293	0.600863	1
								KEGG_WNT_SIGNALING_PATHWAY	74	-0.496791	-1.39224	0.0419189	0.852635	1
								REACTOME_REGULATION_OF_COMMISSURAL_AXON_PATHFINDING_BY_SLIT_AND_ROBO	5	-0.831724	-1.46998	0.0425287	0.758651	1
								REACTOME_AMINO_ACID_TRANSPORT_ACROSS_THE_PLASMA_MEMBRANE	15	-0.683855	-1.51641	0.0428672	0.60742	1
								REACTOME_PD_1_SIGNALING	15	-0.681707	-1.50694	0.0436369	0.639905	1
								KEGG_VIRAL_MYOCARDITIS	36	-0.571465	-1.46656	0.0441812	0.764707	1
								BIOCARTA_THELPER_PATHWAY	8	-0.772574	-1.50785	0.0442355	0.64219	1
								REACTOME_RHO_GTPASES_ACTIVATE_NADPH_OXIDASES	14	-0.687887	-1.50412	0.0443002	0.641114	1
								BIOCARTA_TCAPOPTOSIS_PATHWAY	6	-0.798665	-1.47952	0.044585	0.737909	1
								REACTOME_KERATINIZATION	23	-0.61942	-1.484	0.0446627	0.751116	1
								KEGG_CELL_ADHESION_MOLECULES_CAMS	58	-0.521458	-1.42432	0.0466369	0.779593	1
								REACTOME_SLC_MEDIATED_TRANSMEMBRANE_TRANSPORT	97	-0.473514	-1.36956	0.0467708	0.881984	1
								REACTOME_WNT_LIGAND_BIOGENESIS_AND_TRAFFICKING	10	-0.72862	-1.50436	0.0473054	0.647414	1
								REACTOME_FORMATION_OF_THE_CORNIFIED_ENVELOPE	23	-0.61942	-1.4782	0.0477811	0.738342	1

## Sheet: Supplementary Data 8
Supplementary Data 8 GSEA results for homozygous GHSR-KO with normal chow diet vs.wildtype with normal chow diet. Genes were ranked by log2 fold change values, and GSEA was run with 10,000 gene set permutations. Significance values listed as zero indicate less than 1/10,000.
Higher in GHSR-KO Chow								Lower in GHSR-KO Chow
NAME	SIZE	ES	NES	NOM p-val	FDR q-val	FWER p-val		NAME	SIZE	ES	NES	NOM p-val	FDR q-val	FWER p-val
REACTOME_MUSCLE_CONTRACTION	104	0.774139	2.45506	0	0	0		REACTOME_CELL_CYCLE_CHECKPOINTS	151	-0.609397	-2.28233	0	0.00454011	0.004
REACTOME_STRIATED_MUSCLE_CONTRACTION	27	0.913954	2.34516	0	0	0		REACTOME_TRNA_PROCESSING_IN_THE_NUCLEUS	31	-0.763242	-2.2087	0.000225785	0.0125407	0.0222
WP_STRIATED_MUSCLE_CONTRACTION_PATHWAY	27	0.918207	2.34136	0	0	0		REACTOME_MITOTIC_SPINDLE_CHECKPOINT	72	-0.642915	-2.15247	0	0.0335349	0.0852
KEGG_TIGHT_JUNCTION	64	0.717831	2.1084	0	0.00665807	0.0293		REACTOME_TRNA_PROCESSING	52	-0.661728	-2.10016	0	0.076828	0.2376
KEGG_DILATED_CARDIOMYOPATHY	43	0.751706	2.07588	0.000171762	0.0124139	0.0671		PID_PLK1_PATHWAY	34	-0.708585	-2.07597	0.000463929	0.0959996	0.3445
KEGG_HYPERTROPHIC_CARDIOMYOPATHY_HCM	43	0.747912	2.05069	0.000703606	0.0203192	0.1273		REACTOME_M_PHASE	196	-0.532558	-2.05847	0	0.108044	0.4341
KEGG_CARDIAC_MUSCLE_CONTRACTION	33	0.767132	2.01553	0.000351679	0.0387097	0.2614		REACTOME_CELL_CYCLE	337	-0.502483	-2.05607	0	0.0966736	0.4485
KEGG_VIRAL_MYOCARDITIS	28	0.784306	2.00868	0.000731261	0.039717	0.2976		REACTOME_DEPOSITION_OF_NEW_CENPA_CONTAINING_NUCLEOSOMES_AT_THE_CENTROMERE	34	-0.696954	-2.05407	0.000898473	0.0873847	0.4603
BIOCARTA_INTEGRIN_PATHWAY	18	0.8506	1.99968	0.000582298	0.0428604	0.3477		REACTOME_MITOTIC_PROMETAPHASE	111	-0.571324	-2.04482	0	0.0901899	0.5138
REACTOME_PHASE_0_RAPID_DEPOLARISATION	18	0.815271	1.92503	0.00323625	0.157095	0.8276		REACTOME_RESOLUTION_OF_SISTER_CHROMATID_COHESION	79	-0.593522	-2.04156	0	0.0854648	0.5321
KEGG_ADHERENS_JUNCTION	29	0.739248	1.90777	0.00271493	0.189715	0.9043		REACTOME_CELL_CYCLE_MITOTIC	278	-0.501333	-2.01859	0	0.108774	0.6561
BIOCARTA_UCALPAIN_PATHWAY	9	0.918544	1.8954	0.001222	0.210023	0.9442		WP_GASTRIC_CANCER_NETWORK_1	14	-0.833441	-2.01254	0.00122976	0.108566	0.6834
WP_VITAMIN_DSENSITIVE_CALCIUM_SIGNALING_IN_DEPRESSION	13	0.853531	1.89537	0.00427683	0.193929	0.9442		REACTOME_G2_M_CHECKPOINTS	72	-0.596477	-2.00373	0	0.112961	0.7262
REACTOME_CARDIAC_CONDUCTION	61	0.646129	1.89301	0.00200501	0.186646	0.9507		REACTOME_MEIOTIC_RECOMBINATION	31	-0.677679	-1.96685	0.00248981	0.161121	0.8632
KEGG_ARRHYTHMOGENIC_RIGHT_VENTRICULAR_CARDIOMYOPATHY_ARVC	36	0.684086	1.84669	0.00702247	0.317206	0.9961		REACTOME_PROCESSING_OF_DNA_DOUBLE_STRAND_BREAK_ENDS	44	-0.636362	-1.96254	0.00304521	0.157221	0.8762
REACTOME_ION_HOMEOSTASIS	33	0.702565	1.84624	0.00569091	0.298944	0.9962		PID_DELTA_NP63_PATHWAY	23	-0.71519	-1.94146	0.00548607	0.180516	0.9252
WP_ARRHYTHMOGENIC_RIGHT_VENTRICULAR_CARDIOMYOPATHY	36	0.684086	1.82496	0.00779727	0.356351	0.9989		REACTOME_HOMOLOGY_DIRECTED_REPAIR	60	-0.593297	-1.9366	0.0017387	0.177675	0.9331
BIOCARTA_CELL2CELL_PATHWAY	6	0.949833	1.82259	0.00121827	0.345145	0.9989		REACTOME_G2_M_DNA_DAMAGE_CHECKPOINT	44	-0.624526	-1.92824	0.00143919	0.18095	0.9467
PID_RHOA_PATHWAY	24	0.729979	1.81783	0.0111599	0.34379	0.9992		REACTOME_CHROMOSOME_MAINTENANCE	67	-0.57942	-1.92446	0.0015361	0.177118	0.9519
KEGG_DRUG_METABOLISM_CYTOCHROME_P450	18	0.764988	1.81277	0.00990099	0.343971	0.9995		REACTOME_SEPARATION_OF_SISTER_CHROMATIDS	99	-0.541352	-1.91183	0.000560695	0.186107	0.9651
REACTOME_LONG_TERM_POTENTIATION	10	0.856024	1.81022	0.00619504	0.335695	0.9995		REACTOME_REPRODUCTION	49	-0.607456	-1.90588	0.00340964	0.185891	0.9703
WP_AIRWAY_SMOOTH_MUSCLE_CELL_CONTRACTION	8	0.885216	1.78672	0.00527919	0.401127	1		REACTOME_MITOTIC_METAPHASE_AND_ANAPHASE	125	-0.521121	-1.90003	0.000587027	0.185512	0.974
KEGG_METABOLISM_OF_XENOBIOTICS_BY_CYTOCHROME_P450	16	0.769034	1.77935	0.0136054	0.41097	1		REACTOME_APC_C_MEDIATED_DEGRADATION_OF_CELL_CYCLE_PROTEINS	36	-0.640794	-1.89756	0.00481651	0.18095	0.9752
REACTOME_UNBLOCKING_OF_NMDA_RECEPTORS_GLUTAMATE_BINDING_AND_ACTIVATION	10	0.809961	1.71909	0.0163249	0.656547	1		PID_FOXM1_PATHWAY	24	-0.685365	-1.88798	0.00833882	0.185766	0.98
REACTOME_ASSEMBLY_AND_CELL_SURFACE_PRESENTATION_OF_NMDA_RECEPTORS	17	0.740223	1.71843	0.0199658	0.633801	1		REACTOME_FORMATION_OF_THE_CORNIFIED_ENVELOPE	20	-0.712274	-1.87701	0.00808566	0.193239	0.9852
REACTOME_RAS_ACTIVATION_UPON_CA2_INFLUX_THROUGH_NMDA_RECEPTOR	10	0.813538	1.71655	0.0139626	0.618726	1		REACTOME_KERATINIZATION	20	-0.712274	-1.86542	0.00714286	0.201474	0.9886
PID_INSULIN_GLUCOSE_PATHWAY	11	0.792982	1.71491	0.0181746	0.604064	1		REACTOME_MEIOSIS	41	-0.609448	-1.85701	0.00611333	0.205531	0.9912
BIOCARTA_MAL_PATHWAY	9	0.825405	1.71431	0.017741	0.585325	1		REACTOME_DNA_DAMAGE_TELOMERE_STRESS_INDUCED_SENESCENCE	34	-0.627457	-1.85646	0.0090236	0.198843	0.9913
REACTOME_NEPHRIN_FAMILY_INTERACTIONS	14	0.764432	1.71155	0.0179023	0.578131	1		REACTOME_G0_AND_EARLY_G1	14	-0.756944	-1.84582	0.00706567	0.206078	0.9937
REACTOME_MYOGENESIS	15	0.745921	1.70619	0.0207646	0.583629	1		WP_OXYSTEROLS_DERIVED_FROM_CHOLESTEROL	19	-0.703648	-1.83102	0.00607507	0.219142	0.9965
WP_FATTY_ACID_OMEGA_OXIDATION	7	0.855142	1.70619	0.0154252	0.564805	1		REACTOME_NONHOMOLOGOUS_END_JOINING_NHEJ	34	-0.620132	-1.8216	0.0087841	0.225332	0.998
REACTOME_CREATINE_METABOLISM	6	0.887058	1.70232	0.00984414	0.564435	1		WP_RETINOBLASTOMA_GENE_IN_CANCER	57	-0.559189	-1.82064	0.0049838	0.219598	0.998
REACTOME_PRE_NOTCH_PROCESSING_IN_GOLGI	6	0.880888	1.70153	0.0099226	0.550769	1		REACTOME_DNA_METHYLATION	20	-0.686067	-1.81484	0.0103388	0.220868	0.9984
REACTOME_STIMULI_SENSING_CHANNELS	40	0.619024	1.68951	0.0197574	0.589876	1		REACTOME_RECOGNITION_AND_ASSOCIATION_OF_DNA_GLYCOSYLASE_WITH_SITE_CONTAINING_AN_AFFECTED_PURINE	21	-0.678552	-1.813	0.010024	0.216913	0.9985
KEGG_LEUKOCYTE_TRANSENDOTHELIAL_MIGRATION	54	0.589078	1.6893	0.0142445	0.574038	1		REACTOME_PRC2_METHYLATES_HISTONES_AND_DNA	22	-0.669615	-1.80988	0.011123	0.21483	0.999
REACTOME_CREB1_PHOSPHORYLATION_THROUGH_NMDA_RECEPTOR_MEDIATED_ACTIVATION_OF_RAS_SIGNALING	14	0.743456	1.68138	0.0251364	0.594101	1		REACTOME_HDACS_DEACETYLATE_HISTONES	36	-0.606205	-1.8003	0.00874971	0.222669	0.9991
KEGG_CALCIUM_SIGNALING_PATHWAY	74	0.556009	1.68097	0.0129345	0.579912	1		KEGG_CELL_CYCLE	67	-0.538583	-1.79758	0.00406711	0.220313	0.9991
KEGG_ARGININE_AND_PROLINE_METABOLISM	18	0.712828	1.67952	0.0227145	0.571476	1		REACTOME_RHO_GTPASE_EFFECTORS	152	-0.478177	-1.79669	0	0.215799	0.9991
BIOCARTA_MCALPAIN_PATHWAY	8	0.829139	1.66997	0.0193042	0.600887	1		REACTOME_ERCC6_CSB_AND_EHMT2_G9A_POSITIVELY_REGULATE_RRNA_EXPRESSION	25	-0.651045	-1.79379	0.0108389	0.214294	0.9992
REACTOME_REDUCTION_OF_CYTOSOLIC_CA_LEVELS	8	0.820422	1.66116	0.0205835	0.627859	1		REACTOME_ACTIVATION_OF_NIMA_KINASES_NEK9_NEK6_NEK7	6	-0.908519	-1.79358	0.00155039	0.209217	0.9993
WP_FAS_LIGAND_FASL_PATHWAY_AND_STRESS_INDUCTION_OF_HEAT_SHOCK_PROTEINS_HSP_REGULATION	26	0.648803	1.64636	0.0331585	0.688777	1		REACTOME_POLO_LIKE_KINASE_MEDIATED_EVENTS	11	-0.782079	-1.78827	0.00843373	0.2113	0.9994
REACTOME_GLUCONEOGENESIS	14	0.731592	1.64488	0.0288348	0.680051	1		REACTOME_FORMATION_OF_THE_BETA_CATENIN_TCF_TRANSACTIVATING_COMPLEX	32	-0.610656	-1.78673	0.011056	0.208305	0.9996
KEGG_GLYCOLYSIS_GLUCONEOGENESIS	24	0.660145	1.63889	0.0330425	0.695685	1		REACTOME_CONDENSATION_OF_PROPHASE_CHROMOSOMES	26	-0.635607	-1.76823	0.0130676	0.23012	0.9999
PID_THROMBIN_PAR4_PATHWAY	8	0.805229	1.63064	0.027538	0.724443	1		REACTOME_MITOTIC_PROPHASE	59	-0.544661	-1.7663	0.00729927	0.227775	0.9999
REACTOME_ERYTHROCYTES_TAKE_UP_OXYGEN_AND_RELEASE_CARBON_DIOXIDE	6	0.850996	1.62871	0.028143	0.719012	1		PID_AURORA_B_PATHWAY	27	-0.624585	-1.75536	0.0121843	0.23993	1
BIOCARTA_ACTINY_PATHWAY	7	0.824194	1.62625	0.0308555	0.716817	1		WP_CELL_CYCLE	64	-0.528722	-1.7547	0.0068615	0.235814	1
WP_NOCGMPPKG_MEDIATED_NEUROPROTECTION	23	0.652999	1.61902	0.0297832	0.740803	1		PID_REG_GR_PATHWAY	33	-0.597311	-1.75453	0.0143121	0.231112	1
PID_ECADHERIN_STABILIZATION_PATHWAY	15	0.707499	1.61868	0.0361849	0.727121	1		REACTOME_MITOTIC_TELOPHASE_CYTOKINESIS	8	-0.824096	-1.75283	0.00551724	0.228962	1
REACTOME_CELL_EXTRACELLULAR_MATRIX_INTERACTIONS	9	0.775692	1.60922	0.0408937	0.764024	1		REACTOME_TRANSCRIPTION_OF_E2F_TARGETS_UNDER_NEGATIVE_CONTROL_BY_P107_RBL1_AND_P130_RBL2_IN_COMPLEX_WITH_HDAC1	10	-0.777823	-1.75059	0.00778443	0.227802	1
REACTOME_NEGATIVE_REGULATION_OF_NMDA_RECEPTOR_MEDIATED_NEURONAL_TRANSMISSION	10	0.756024	1.59677	0.0412717	0.819297	1		REACTOME_BASE_EXCISION_REPAIR_AP_SITE_FORMATION	25	-0.628704	-1.75052	0.0128803	0.223359	1
REACTOME_ACTIVATION_OF_NMDA_RECEPTORS_AND_POSTSYNAPTIC_EVENTS	39	0.582982	1.59674	0.0330121	0.8034	1		WP_IL17_SIGNALING_PATHWAY	15	-0.709921	-1.75028	0.0121926	0.219354	1
KEGG_REGULATION_OF_ACTIN_CYTOSKELETON	102	0.506035	1.59643	0.01363	0.789686	1		REACTOME_NUCLEAR_PORE_COMPLEX_NPC_DISASSEMBLY	17	-0.686236	-1.74525	0.0100418	0.222401	1
WP_UREA_CYCLE_AND_METABOLISM_OF_AMINO_GROUPS	10	0.749118	1.59411	0.0457264	0.787676	1		REACTOME_CYCLIN_A_B1_B2_ASSOCIATED_EVENTS_DURING_G2_M_TRANSITION	17	-0.687298	-1.73322	0.0109482	0.236693	1
PID_BMP_PATHWAY	19	0.67063	1.59393	0.0389164	0.774089	1		REACTOME_ACTIVATED_PKN1_STIMULATES_TRANSCRIPTION_OF_AR_ANDROGEN_RECEPTOR_REGULATED_GENES_KLK2_AND_KLK3	20	-0.658498	-1.7277	0.016557	0.241382	1
KEGG_ALZHEIMERS_DISEASE	62	0.542416	1.59081	0.027113	0.777177	1		BIOCARTA_G2_PATHWAY	15	-0.691361	-1.71304	0.0176568	0.262677	1
BIOCARTA_NO1_PATHWAY	15	0.697471	1.58561	0.0456989	0.791815	1		REACTOME_SIRT1_NEGATIVELY_REGULATES_RRNA_EXPRESSION	22	-0.629216	-1.70957	0.0164727	0.264416	1
KEGG_INSULIN_SIGNALING_PATHWAY	65	0.537178	1.57774	0.0299885	0.821724	1		REACTOME_G1_S_SPECIFIC_TRANSCRIPTION	17	-0.663288	-1.69985	0.0182046	0.278552	1
BIOCARTA_ECM_PATHWAY	14	0.699554	1.57732	0.0460129	0.809839	1		REACTOME_GOLGI_CISTERNAE_PERICENTRIOLAR_STACK_REORGANIZATION	7	-0.819742	-1.69484	0.0110628	0.283693	1
REACTOME_TRANSLOCATION_OF_SLC2A4_GLUT4_TO_THE_PLASMA_MEMBRANE	35	0.587993	1.56759	0.042847	0.850913	1		REACTOME_TRANSCRIPTIONAL_REGULATION_OF_GRANULOPOIESIS	31	-0.586092	-1.69382	0.0164229	0.280918	1
KEGG_FOCAL_ADHESION	94	0.500836	1.56121	0.0213743	0.87381	1		REACTOME_RHO_GTPASES_ACTIVATE_PKNS	28	-0.599634	-1.69276	0.0148048	0.278413	1
KEGG_TYROSINE_METABOLISM	15	0.692589	1.55934	0.0490931	0.870167	1		REACTOME_AURKA_ACTIVATION_BY_TPX2	30	-0.588997	-1.68273	0.0208477	0.294467	1
WP_METAPATHWAY_BIOTRANSFORMATION_PHASE_I_AND_II	58	0.521335	1.5146	0.0465859	1	1		PID_SYNDECAN_1_PATHWAY	16	-0.667826	-1.67993	0.0209457	0.295641	1
REACTOME_ION_CHANNEL_TRANSPORT	82	0.492363	1.51199	0.0343176	1	1		REACTOME_INHIBITION_OF_DNA_RECOMBINATION_AT_TELOMERE	26	-0.60169	-1.66947	0.0211547	0.314262	1
WP_MAPK_SIGNALING_PATHWAY	111	0.467118	1.4926	0.0333892	1	1		REACTOME_G2_M_DNA_REPLICATION_CHECKPOINT	5	-0.871349	-1.66831	0.00815758	0.312015	1
								REACTOME_RESOLUTION_OF_D_LOOP_STRUCTURES	13	-0.696614	-1.66427	0.0210204	0.316588	1
								REACTOME_INITIATION_OF_NUCLEAR_ENVELOPE_NE_REFORMATION	13	-0.695937	-1.66255	0.020972	0.315744	1
								REACTOME_RESOLUTION_OF_D_LOOP_STRUCTURES_THROUGH_SYNTHESIS_DEPENDENT_STRAND_ANNEALING_SDSA	12	-0.707856	-1.66246	0.0184099	0.311225	1
								KEGG_TASTE_TRANSDUCTION	14	-0.680906	-1.66176	0.0190106	0.308174	1
								REACTOME_MEIOTIC_SYNAPSIS	28	-0.590841	-1.66106	0.0235451	0.305312	1
								REACTOME_RHO_GTPASES_ACTIVATE_FORMINS	84	-0.480136	-1.65973	0.0103339	0.303917	1
								REACTOME_REGULATION_OF_PLK1_ACTIVITY_AT_G2_M_TRANSITION	35	-0.560267	-1.65869	0.0223744	0.301831	1
								REACTOME_CONDENSATION_OF_PROMETAPHASE_CHROMOSOMES	7	-0.805801	-1.65616	0.0148953	0.302987	1
								REACTOME_DISEASES_OF_DNA_REPAIR	9	-0.75341	-1.6543	0.0202864	0.302914	1
								WP_REGULATION_OF_SISTER_CHROMATID_SEPARATION_AT_THE_METAPHASEANAPHASE_TRANSITION	12	-0.702653	-1.65326	0.0190161	0.30115	1
								REACTOME_ADP_SIGNALLING_THROUGH_P2Y_PURINOCEPTOR_1	12	-0.702338	-1.65045	0.0229955	0.303404	1
								REACTOME_BASE_EXCISION_REPAIR	43	-0.535801	-1.64908	0.0239053	0.302469	1
								REACTOME_TELOMERE_MAINTENANCE	49	-0.520226	-1.64739	0.0185547	0.302255	1
								REACTOME_TRANSCRIPTIONAL_REGULATION_BY_SMALL_RNAS	38	-0.545446	-1.64498	0.022052	0.303729	1
								REACTOME_HCMV_LATE_EVENTS	40	-0.540188	-1.63943	0.0206234	0.312701	1
								WP_GASTRIC_CANCER_NETWORK_2	23	-0.601572	-1.63159	0.0290412	0.327671	1
								REACTOME_NUCLEAR_ENVELOPE_BREAKDOWN	28	-0.57583	-1.63065	0.026738	0.325977	1
								REACTOME_INTEGRIN_CELL_SURFACE_INTERACTIONS	31	-0.562035	-1.62885	0.023991	0.326249	1
								REACTOME_RUNX1_REGULATES_TRANSCRIPTION_OF_GENES_INVOLVED_IN_DIFFERENTIATION_OF_HSCS	40	-0.532573	-1.6263	0.0209026	0.328434	1
								REACTOME_POSITIVE_EPIGENETIC_REGULATION_OF_RRNA_EXPRESSION	40	-0.535929	-1.62618	0.0239053	0.324823	1
								REACTOME_TRANSCRIPTION_OF_E2F_TARGETS_UNDER_NEGATIVE_CONTROL_BY_DREAM_COMPLEX	9	-0.739618	-1.62534	0.0260282	0.32308	1
								WP_DRUG_INDUCTION_OF_BILE_ACID_PATHWAY	5	-0.851432	-1.62469	0.013291	0.320869	1
								WP_ATM_SIGNALING_PATHWAY	25	-0.584519	-1.61955	0.0265315	0.329468	1
								WP_DNA_IRDAMAGE_AND_CELLULAR_RESPONSE_VIA_ATR	49	-0.511767	-1.61909	0.0199951	0.326763	1
								WP_CORTICOTROPINRELEASING_HORMONE_SIGNALING_PATHWAY	46	-0.518863	-1.6148	0.0234731	0.333541	1
								WP_MICROGLIA_PATHOGEN_PHAGOCYTOSIS_PATHWAY	21	-0.598342	-1.60555	0.0300996	0.353136	1
								REACTOME_B_WICH_COMPLEX_POSITIVELY_REGULATES_RRNA_EXPRESSION	32	-0.551606	-1.60494	0.026484	0.350849	1
								REACTOME_GENE_SILENCING_BY_RNA	49	-0.508643	-1.60443	0.0212458	0.348353	1
								REACTOME_DISEASES_OF_PROGRAMMED_CELL_DEATH	39	-0.530082	-1.59563	0.0284974	0.368079	1
								REACTOME_RECYCLING_OF_BILE_ACIDS_AND_SALTS	6	-0.794017	-1.592	0.0267129	0.373994	1
								REACTOME_PROSTACYCLIN_SIGNALLING_THROUGH_PROSTACYCLIN_RECEPTOR	10	-0.705763	-1.58811	0.0323289	0.380671	1
								REACTOME_G_BETA_GAMMA_SIGNALLING_THROUGH_PI3KGAMMA	14	-0.652021	-1.58811	0.0369597	0.376707	1
								REACTOME_UB_SPECIFIC_PROCESSING_PROTEASES	71	-0.471186	-1.58589	0.0157298	0.378874	1
								REACTOME_PHOSPHORYLATION_OF_EMI1	6	-0.800907	-1.58424	0.0224981	0.379643	1
								REACTOME_G_PROTEIN_ACTIVATION	9	-0.721949	-1.58209	0.0335637	0.381629	1
								REACTOME_ACTIVATION_OF_THE_PRE_REPLICATIVE_COMPLEX	19	-0.603752	-1.57992	0.0318767	0.383721	1
								REACTOME_HDR_THROUGH_SINGLE_STRAND_ANNEALING_SSA	18	-0.613849	-1.57699	0.0380851	0.388062	1
								REACTOME_UNWINDING_OF_DNA	11	-0.685724	-1.57641	0.0364772	0.385835	1
								PID_AURORA_A_PATHWAY	18	-0.608111	-1.57428	0.0385361	0.387975	1
								REACTOME_LDL_CLEARANCE	9	-0.725587	-1.57378	0.0349761	0.385608	1
								REACTOME_DNA_REPLICATION	58	-0.487535	-1.57082	0.028005	0.390271	1
								REACTOME_TP53_REGULATES_TRANSCRIPTION_OF_SEVERAL_ADDITIONAL_CELL_DEATH_GENES_WHOSE_SPECIFIC_ROLES_IN_P53_DEPENDENT_APOPTOSIS_REMAIN_UNCERTAIN	7	-0.76545	-1.5697	0.034807	0.389733	1
								REACTOME_PRESYNAPTIC_FUNCTION_OF_KAINATE_RECEPTORS	10	-0.698133	-1.56822	0.0389246	0.390232	1
								REACTOME_MITOCHONDRIAL_FATTY_ACID_BETA_OXIDATION	17	-0.615752	-1.56635	0.0428212	0.391857	1
								PID_E2F_PATHWAY	40	-0.519496	-1.56211	0.033111	0.400045	1
								REACTOME_TP53_REGULATES_TRANSCRIPTION_OF_CELL_CYCLE_GENES	25	-0.557957	-1.56026	0.0354925	0.40169	1
								REACTOME_INTRINSIC_PATHWAY_OF_FIBRIN_CLOT_FORMATION	8	-0.731192	-1.55586	0.0386881	0.410867	1
								REACTOME_CELLULAR_SENESCENCE	77	-0.458553	-1.55538	0.0220312	0.408533	1
								REACTOME_KINESINS	33	-0.533758	-1.5546	0.0393194	0.407157	1
								REACTOME_E3_UBIQUITIN_LIGASES_UBIQUITINATE_TARGET_PROTEINS	30	-0.541588	-1.55151	0.0413131	0.412562	1
								REACTOME_HATS_ACETYLATE_HISTONES	54	-0.483525	-1.54943	0.0304818	0.415	1
								BIOCARTA_EFP_PATHWAY	8	-0.726757	-1.54694	0.0483871	0.418533	1
								REACTOME_ACTIVATION_OF_ATR_IN_RESPONSE_TO_REPLICATION_STRESS	20	-0.592551	-1.54561	0.0462067	0.418712	1
								REACTOME_FORMATION_OF_SENESCENCE_ASSOCIATED_HETEROCHROMATIN_FOCI_SAHF	8	-0.724744	-1.54376	0.0493069	0.420589	1
								REACTOME_RNA_POLYMERASE_I_TRANSCRIPTION	43	-0.50353	-1.54293	0.0381536	0.419525	1
								WP_PROXIMAL_TUBULE_TRANSPORT	21	-0.578663	-1.54108	0.0443825	0.421448	1
								REACTOME_SUMOYLATION_OF_DNA_REPLICATION_PROTEINS	23	-0.565488	-1.54027	0.0445257	0.420308	1
								REACTOME_RECRUITMENT_OF_MITOTIC_CENTROSOME_PROTEINS_AND_COMPLEXES	33	-0.525614	-1.53796	0.0432154	0.423534	1
								KEGG_BUTANOATE_METABOLISM	12	-0.660256	-1.53787	0.0462546	0.420343	1
								REACTOME_ADRENALINE_NORADRENALINE_INHIBITS_INSULIN_SECRETION	15	-0.616621	-1.53754	0.0498969	0.417911	1
								REACTOME_PHOSPHORYLATION_OF_THE_APC_C	11	-0.668981	-1.53666	0.0477655	0.413735	1
								REACTOME_INWARDLY_RECTIFYING_K_CHANNELS	19	-0.591467	-1.53597	0.0479017	0.412475	1
								REACTOME_RNA_POLYMERASE_I_PROMOTER_ESCAPE	33	-0.524202	-1.53476	0.0398379	0.409431	1
								REACTOME_PEROXISOMAL_LIPID_METABOLISM	6	-0.771583	-1.5337	0.0392962	0.409138	1
								REACTOME_RUNX1_REGULATES_GENES_INVOLVED_IN_MEGAKARYOCYTE_DIFFERENTIATION_AND_PLATELET_FUNCTION	34	-0.522814	-1.53271	0.043638	0.408839	1
								REACTOME_APC_C_CDH1_MEDIATED_DEGRADATION_OF_CDC20_AND_OTHER_APC_C_CDH1_TARGETED_PROTEINS_IN_LATE_MITOSIS_EARLY_G1	27	-0.540776	-1.52474	0.0429915	0.425039	1
								REACTOME_MITOTIC_G2_G2_M_PHASES	81	-0.441356	-1.51937	0.0283928	0.437402	1
								REACTOME_DEUBIQUITINATION	113	-0.420836	-1.51305	0.0188034	0.452856	1
								BIOCARTA_AKAP95_PATHWAY	5	-0.795168	-1.50965	0.0424733	0.459772	1
								REACTOME_PROTEIN_UBIQUITINATION	43	-0.488547	-1.5007	0.0410991	0.470684	1
								REACTOME_EPIGENETIC_REGULATION_OF_GENE_EXPRESSION	62	-0.457978	-1.49961	0.0369086	0.470726	1
								PID_AVB3_INTEGRIN_PATHWAY	33	-0.517731	-1.49947	0.0491173	0.467829	1
								REACTOME_DNA_DOUBLE_STRAND_BREAK_REPAIR	78	-0.439164	-1.4985	0.0301679	0.467511	1
								REACTOME_MITOTIC_G1_PHASE_AND_G1_S_TRANSITION	70	-0.447659	-1.49554	0.032881	0.470166	1
								REACTOME_OXIDATIVE_STRESS_INDUCED_SENESCENCE	39	-0.491891	-1.49315	0.0457331	0.474315	1
								REACTOME_DISORDERS_OF_TRANSMEMBRANE_TRANSPORTERS	62	-0.45402	-1.48423	0.0388601	0.485796	1
								REACTOME_HCMV_EARLY_EVENTS	47	-0.466065	-1.46333	0.0484731	0.504229	1
								REACTOME_SIGNALING_BY_RHO_GTPASES_MIRO_GTPASES_AND_RHOBTB3	340	-0.333509	-1.36909	0.00673684	0.638647	1

## Sheet: Supplementary Data 9
Supplementary Data 9 GSEA results for wildtype with high fat diet vs. wildtype with normal chow diet. Genes were ranked by log2 fold change values, and GSEA was run with 10,000 gene set permutations. Significance values listed as zero indicate less than 1/10,000.
Higher in WT HFD								Lower in WT HFD
NAME	SIZE	ES	NES	NOM p-val	FDR q-val	FWER p-val		NAME	SIZE	ES	NES	NOM p-val	FDR q-val	FWER p-val
KEGG_HEMATOPOIETIC_CELL_LINEAGE	37	0.768897	2.0228	0	0.036641	0.0411		PID_TELOMERASE_PATHWAY	34	-0.792687	-2.57106	0	0.00164515	0.0013
KEGG_CYTOKINE_CYTOKINE_RECEPTOR_INTERACTION	104	0.668129	2.00296	0	0.030928	0.0681		WP_NEPHROTIC_SYNDROME	22	-0.793069	-2.3356	0.000722543	0.1788	0.2436
REACTOME_ANTIGEN_ACTIVATES_B_CELL_RECEPTOR_BCR_LEADING_TO_GENERATION_OF_SECOND_MESSENGERS	17	0.829629	1.91971	0.000721293	0.16993	0.4405		WP_PRIMARY_FOCAL_SEGMENTAL_GLOMERULOSCLEROSIS_FSGS	33	-0.70713	-2.27939	0.00382979	0.243908	0.4389
REACTOME_TNFR2_NON_CANONICAL_NF_KB_PATHWAY	44	0.708984	1.91712	0.000250564	0.135198	0.4601		BIOCARTA_TID_PATHWAY	9	-0.940309	-2.23702	0	0.280575	0.5858
KEGG_VIRAL_MYOCARDITIS	31	0.748074	1.9168	0.00106059	0.108929	0.4625		PID_P73PATHWAY	47	-0.642233	-2.22132	0.00209205	0.259437	0.6391
REACTOME_CHEMOKINE_RECEPTORS_BIND_CHEMOKINES	22	0.791122	1.90764	0.000838106	0.11017	0.5306		WP_MAMMALIAN_DISORDER_OF_SEXUAL_DEVELOPMENT	14	-0.81139	-2.13762	0.00185874	0.396643	0.8465
KEGG_PRIMARY_IMMUNODEFICIENCY	23	0.771823	1.88715	0.00193317	0.143379	0.6846		WP_DEVELOPMENT_OF_URETERIC_COLLECTION_SYSTEM	18	-0.745252	-2.11492	0.00533689	0.387574	0.8814
REACTOME_INTERLEUKIN_10_SIGNALING	23	0.760687	1.85511	0.0030454	0.225337	0.8725		WP_GENES_CONTROLLING_NEPHROGENESIS	19	-0.685168	-1.95601	0.0075594	0.726708	0.9899
REACTOME_TNFS_BIND_THEIR_PHYSIOLOGICAL_RECEPTORS	14	0.828897	1.84362	0.00283455	0.241971	0.914		BIOCARTA_TERT_PATHWAY	5	-0.966171	-1.93921	0.000475285	0.697018	0.9937
WP_16P112_DISTAL_DELETION_SYNDROME	12	0.843758	1.83142	0.00241546	0.263429	0.948		WP_SOMATIC_SEX_DETERMINATION	6	-0.870738	-1.84788	0.00591868	0.968595	0.9997
WP_B_CELL_RECEPTOR_SIGNALING_PATHWAY	66	0.638718	1.82192	0.000948317	0.275692	0.9693		REACTOME_RESPIRATORY_ELECTRON_TRANSPORT_ATP_SYNTHESIS_BY_CHEMIOSMOTIC_COUPLING_AND_HEAT_PRODUCTION_BY_UNCOUPLING_PROTEINS	46	-0.517519	-1.79327	0.0201715	1	1
KEGG_INTESTINAL_IMMUNE_NETWORK_FOR_IGA_PRODUCTION	18	0.778508	1.81146	0.00413695	0.294458	0.9826		REACTOME_RESPIRATORY_ELECTRON_TRANSPORT	37	-0.542745	-1.79251	0.0251832	1	1
WP_PATHOGENESIS_OF_SARSCOV2_MEDIATED_BY_NSP9NSP10_COMPLEX	13	0.81936	1.79613	0.00554972	0.334119	0.9927		REACTOME_SODIUM_CALCIUM_EXCHANGERS	9	-0.750461	-1.78494	0.0139821	1	1
REACTOME_COMPLEMENT_CASCADE	25	0.723774	1.78695	0.00452427	0.349041	0.9959		PID_TAP63_PATHWAY	19	-0.615975	-1.77377	0.0179357	1	1
KEGG_B_CELL_RECEPTOR_SIGNALING_PATHWAY	46	0.649647	1.77098	0.00163522	0.394694	0.9986		WP_PPAR_ALPHA_PATHWAY	8	-0.758006	-1.7487	0.0167598	1	1
REACTOME_PHASE_0_RAPID_DEPOLARISATION	15	0.780661	1.76915	0.00779641	0.377943	0.9986		WP_SPHINGOLIPID_METABOLISM_INTEGRATED_PATHWAY	10	-0.720082	-1.7432	0.017524	1	1
WP_ALLOGRAFT_REJECTION	41	0.657328	1.75887	0.00584721	0.400111	0.9995		WP_SPHINGOLIPID_METABOLISM_GENERAL_OVERVIEW	10	-0.720082	-1.74214	0.0177433	1	1
BIOCARTA_CTCF_PATHWAY	10	0.83902	1.75104	0.00561973	0.411948	0.9998		WP_MITOCHONDRIAL_COMPLEX_I_ASSEMBLY_MODEL_OXPHOS_SYSTEM	25	-0.567651	-1.74043	0.0226401	0.957156	1
KEGG_HYPERTROPHIC_CARDIOMYOPATHY_HCM	35	0.661783	1.72881	0.00707918	0.493637	1		REACTOME_THE_CITRIC_ACID_TCA_CYCLE_AND_RESPIRATORY_ELECTRON_TRANSPORT	61	-0.481946	-1.72251	0.0322981	1	1
REACTOME_TNF_RECEPTOR_SUPERFAMILY_TNFSF_MEMBERS_MEDIATING_NON_CANONICAL_NF_KB_PATHWAY	11	0.812228	1.72598	0.0075815	0.482473	1		REACTOME_ABC_TRANSPORTER_DISORDERS	36	-0.528032	-1.71678	0.0285842	0.985374	1
KEGG_ASTHMA	11	0.810755	1.7211	0.00855484	0.482383	1		REACTOME_COMPLEX_I_BIOGENESIS	24	-0.572036	-1.7159	0.0291942	0.942996	1
REACTOME_PROTEIN_PROTEIN_INTERACTIONS_AT_SYNAPSES	25	0.695977	1.71833	0.00834343	0.473092	1		WP_OXIDATIVE_PHOSPHORYLATION	21	-0.575519	-1.68482	0.0293591	1	1
REACTOME_EUKARYOTIC_TRANSLATION_ELONGATION	74	0.593335	1.71486	0.00223057	0.468542	1		WP_VITAMIN_A_AND_CAROTENOID_METABOLISM	22	-0.557528	-1.66275	0.030616	1	1
NABA_SECRETED_FACTORS	113	0.570001	1.71447	0.00110852	0.4509	1		REACTOME_HEME_SIGNALING	21	-0.561637	-1.65868	0.0244421	1	1
BIOCARTA_BCR_PATHWAY	21	0.711774	1.7129	0.0121441	0.439583	1		REACTOME_ALPHA_LINOLENIC_OMEGA3_AND_LINOLEIC_OMEGA6_ACID_METABOLISM	6	-0.768096	-1.62841	0.0279823	1	1
KEGG_GRAFT_VERSUS_HOST_DISEASE	14	0.766657	1.71082	0.0123825	0.431245	1		REACTOME_SIGNALING_BY_BMP	10	-0.667513	-1.6281	0.0431229	1	1
KEGG_TYPE_I_DIABETES_MELLITUS	17	0.736356	1.71054	0.0137462	0.416366	1		BIOCARTA_PML_PATHWAY	9	-0.680563	-1.62285	0.0431793	1	1
PID_BCR_5PATHWAY	40	0.637867	1.70697	0.00949848	0.415773	1		REACTOME_SCAVENGING_OF_HEME_FROM_PLASMA	7	-0.730143	-1.61406	0.0424914	1	1
WP_PHOTODYNAMIC_THERAPYINDUCED_NFKB_SURVIVAL_SIGNALING	18	0.731152	1.70435	0.0109437	0.411815	1		WP_ENDOTHELIN_PATHWAYS	16	-0.582807	-1.6029	0.0430699	1	1
KEGG_RIBOSOME	74	0.588702	1.6943	0.00399061	0.437953	1		REACTOME_DECTIN_2_FAMILY	9	-0.666393	-1.58912	0.0451169	1	1
WP_IL18_SIGNALING_PATHWAY	132	0.552621	1.68507	0.00065739	0.462834	1		WP_22Q112_COPY_NUMBER_VARIATION_SYNDROME	54	-0.452129	-1.58521	0.0435982	1	1
SIG_BCR_SIGNALING_PATHWAY	26	0.676237	1.68464	0.0133297	0.450291	1		REACTOME_RECYCLING_OF_BILE_ACIDS_AND_SALTS	8	-0.687482	-1.57039	0.0489362	1	1
REACTOME_SIGNALING_BY_THE_B_CELL_RECEPTOR_BCR	55	0.601995	1.67554	0.00680851	0.475582	1
BIOCARTA_IL17_PATHWAY	9	0.814994	1.67117	0.0125536	0.480596	1
REACTOME_PHASE_II_CONJUGATION_OF_COMPOUNDS	32	0.645421	1.66532	0.0138635	0.492855	1
KEGG_ALLOGRAFT_REJECTION	14	0.754349	1.66438	0.0156685	0.483247	1
WP_DEVELOPMENT_AND_HETEROGENEITY_OF_THE_ILC_FAMILY	14	0.74344	1.65095	0.0171319	0.531586	1
WP_CYTOPLASMIC_RIBOSOMAL_PROTEINS	72	0.574584	1.65089	0.00553919	0.517847	1
BIOCARTA_TALL1_PATHWAY	8	0.825123	1.64936	0.0130907	0.511574	1
KEGG_TIGHT_JUNCTION	50	0.594911	1.64207	0.0105898	0.532923	1
REACTOME_IMMUNOREGULATORY_INTERACTIONS_BETWEEN_A_LYMPHOID_AND_A_NON_LYMPHOID_CELL	50	0.597138	1.63977	0.0157422	0.530732	1
PID_CD8_TCR_DOWNSTREAM_PATHWAY	29	0.645473	1.6359	0.0178358	0.536323	1
KEGG_DILATED_CARDIOMYOPATHY	41	0.610115	1.63488	0.0135741	0.528732	1
KEGG_COMPLEMENT_AND_COAGULATION_CASCADES	29	0.640148	1.63029	0.0223732	0.53869	1
REACTOME_NEUREXINS_AND_NEUROLIGINS	14	0.721453	1.62321	0.0251554	0.560922	1
PID_IL12_2PATHWAY	38	0.613335	1.62128	0.0155712	0.558325	1
REACTOME_INTERACTION_BETWEEN_L1_AND_ANKYRINS	16	0.706188	1.61631	0.0247093	0.571011	1
REACTOME_RHOBTB2_GTPASE_CYCLE	9	0.790269	1.616	0.018949	0.560617	1
REACTOME_NOTCH2_INTRACELLULAR_DOMAIN_REGULATES_TRANSCRIPTION	5	0.892266	1.61316	0.0125971	0.563244	1
REACTOME_SELENOAMINO_ACID_METABOLISM	82	0.551941	1.61109	0.00726392	0.562151	1
REACTOME_RHOBTB_GTPASE_CYCLE	12	0.737693	1.6024	0.0295938	0.594715	1
REACTOME_EUKARYOTIC_TRANSLATION_INITIATION	86	0.544475	1.60115	0.00826257	0.589781	1
PID_IL6_7_PATHWAY	24	0.646573	1.59563	0.0309844	0.606992	1
WP_CANCER_IMMUNOTHERAPY_BY_PD1_BLOCKADE	16	0.699585	1.59462	0.0292161	0.601084	1
WP_CHEMOKINE_SIGNALING_PATHWAY	78	0.550395	1.5946	0.00956715	0.590281	1
KEGG_CARDIAC_MUSCLE_CONTRACTION	24	0.644625	1.589	0.0261879	0.608483	1
KEGG_ARACHIDONIC_ACID_METABOLISM	21	0.662702	1.58638	0.0266943	0.611597	1
REACTOME_NONSENSE_MEDIATED_DECAY_NMD	89	0.537139	1.58524	0.00937357	0.607008	1
WP_EBOLA_VIRUS_PATHWAY_ON_HOST	55	0.566621	1.58421	0.0199732	0.601944	1
WP_MIRNAS_INVOLVEMENT_IN_THE_IMMUNE_RESPONSE_IN_SEPSIS	19	0.67326	1.58397	0.030802	0.593199	1
BIOCARTA_TCRA_PATHWAY	9	0.780757	1.58045	0.0291109	0.60145	1
BIOCARTA_RANKL_PATHWAY	6	0.834692	1.57826	0.0235075	0.6029	1
KEGG_BASAL_CELL_CARCINOMA	29	0.620459	1.57681	0.0299258	0.600787	1
REACTOME_SRP_DEPENDENT_COTRANSLATIONAL_PROTEIN_TARGETING_TO_MEMBRANE	83	0.538761	1.57636	0.0116972	0.593781	1
REACTOME_DEGRADATION_OF_THE_EXTRACELLULAR_MATRIX	63	0.556045	1.57342	0.0183014	0.59944	1
BIOCARTA_SET_PATHWAY	5	0.867408	1.57209	0.0178021	0.596793	1
REACTOME_GENERATION_OF_SECOND_MESSENGER_MOLECULES	22	0.64984	1.57063	0.030564	0.595074	1
REACTOME_RESPONSE_OF_EIF2AK4_GCN2_TO_AMINO_ACID_DEFICIENCY	81	0.537153	1.56821	0.0139353	0.598402	1
KEGG_CHEMOKINE_SIGNALING_PATHWAY	83	0.536291	1.56693	0.0109599	0.596175	1
WP_AUTOSOMAL_RECESSIVE_OSTEOPETROSIS_PATHWAYS	6	0.830048	1.56131	0.0275584	0.616351	1
PID_CD8_TCR_PATHWAY	36	0.594888	1.56035	0.0315032	0.61263	1
KEGG_O_GLYCAN_BIOSYNTHESIS	14	0.699456	1.56018	0.0402914	0.60489	1
WP_SELECTIVE_EXPRESSION_OF_CHEMOKINE_RECEPTORS_DURING_TCELL_POLARIZATION	12	0.723127	1.55826	0.0341854	0.6063	1
REACTOME_ACTIVATION_OF_MATRIX_METALLOPROTEINASES	15	0.690114	1.55386	0.0399228	0.620394	1
WP_INFLAMMATORY_RESPONSE_PATHWAY	14	0.699027	1.55166	0.0384899	0.623447	1
REACTOME_SIGNALING_BY_NOTCH2	16	0.676954	1.55126	0.0419345	0.617223	1
REACTOME_ELASTIC_FIBRE_FORMATION	26	0.622602	1.55067	0.0376214	0.612102	1
REACTOME_UNBLOCKING_OF_NMDA_RECEPTORS_GLUTAMATE_BINDING_AND_ACTIVATION	8	0.774199	1.54993	0.042258	0.608028	1
NABA_MATRISOME	407	0.477747	1.54557	0.000203273	0.622187	1
WP_HAIR_FOLLICLE_DEVELOPMENT_CYTODIFFERENTIATION_PART_3_OF_3	35	0.5907	1.54378	0.0327175	0.623486	1
REACTOME_LONG_TERM_POTENTIATION	7	0.792494	1.5426	0.0385435	0.621679	1
BIOCARTA_CTLA4_PATHWAY	12	0.716878	1.53971	0.0424451	0.628465	1
WP_TCELL_ANTIGEN_RECEPTOR_TCR_SIGNALING_PATHWAY	58	0.545818	1.53611	0.0270238	0.6393	1
REACTOME_APOPTOTIC_CLEAVAGE_OF_CELLULAR_PROTEINS	15	0.685591	1.53516	0.0453626	0.636618	1
REACTOME_SYNTHESIS_SECRETION_AND_INACTIVATION_OF_GLUCOSE_DEPENDENT_INSULINOTROPIC_POLYPEPTIDE_GIP	6	0.813023	1.53248	0.0394497	0.642631	1
NABA_MATRISOME_ASSOCIATED	274	0.480937	1.53177	0.000829789	0.638781	1
REACTOME_CREATION_OF_C4_AND_C2_ACTIVATORS	8	0.769365	1.5279	0.0404024	0.65097	1
REACTOME_MOLECULES_ASSOCIATED_WITH_ELASTIC_FIBRES	20	0.640179	1.52641	0.0498399	0.651254	1
WP_COMMON_PATHWAYS_UNDERLYING_DRUG_ADDICTION	20	0.637944	1.52413	0.0476655	0.655672	1
REACTOME_GLUTATHIONE_SYNTHESIS_AND_RECYCLING	5	0.83503	1.52321	0.040568	0.653095	1
REACTOME_REGULATION_OF_COMMISSURAL_AXON_PATHFINDING_BY_SLIT_AND_ROBO	6	0.811248	1.52207	0.0394072	0.65174	1
WP_LTF_DANGER_SIGNAL_RESPONSE_PATHWAY	7	0.779192	1.51532	0.0482736	0.65077	1
REACTOME_POTASSIUM_CHANNELS	33	0.580112	1.50822	0.0453662	0.680023	1
WP_HUMAN_COMPLEMENT_SYSTEM	50	0.547521	1.50568	0.0394688	0.686203	1
REACTOME_RRNA_PROCESSING	132	0.492682	1.50258	0.0119754	0.681306	1
REACTOME_CONSTITUTIVE_SIGNALING_BY_ABERRANT_PI3K_IN_CANCER	32	0.581856	1.50185	0.0453895	0.678376	1
REACTOME_WNT_LIGAND_BIOGENESIS_AND_TRAFFICKING	6	0.802553	1.49762	0.0456104	0.673609	1
REACTOME_NEURONAL_SYSTEM	145	0.487336	1.49576	0.00927745	0.670438	1
KEGG_LEISHMANIA_INFECTION	36	0.569416	1.49271	0.0492375	0.655572	1
REACTOME_REGULATION_OF_EXPRESSION_OF_SLITS_AND_ROBOS	110	0.495736	1.49207	0.0156946	0.652866	1
REACTOME_INFLUENZA_INFECTION	109	0.494034	1.48348	0.0183527	0.649389	1
WP_BREAST_CANCER_PATHWAY	72	0.512208	1.47697	0.0376692	0.65374	1
REACTOME_INTERLEUKIN_4_AND_INTERLEUKIN_13_SIGNALING	53	0.530704	1.47375	0.0395846	0.6638	1
REACTOME_CYTOKINE_SIGNALING_IN_IMMUNE_SYSTEM	291	0.455709	1.4554	0.00288541	0.665791	1
REACTOME_SIGNALING_BY_ROBO_RECEPTORS	127	0.473787	1.43894	0.0260084	0.695406	1
NABA_CORE_MATRISOME	133	0.469407	1.4311	0.0226057	0.718216	1
REACTOME_EXTRACELLULAR_MATRIX_ORGANIZATION	144	0.447738	1.37793	0.0395107	0.780263	1
REACTOME_GPCR_LIGAND_BINDING	155	0.441202	1.35684	0.0443579	0.809595	1
REACTOME_ADAPTIVE_IMMUNE_SYSTEM	364	0.399704	1.28984	0.0276024	0.911838	1

## Sheet: Supplementary Data 10
Supplementary Data 10 GSEA results for GHSR-KO with high fat diet vs. GHSR-KO with normal chow diet. Genes were ranked by log2 fold change values, and GSEA was run with 10,000 gene set permutations. Significance values listed as zero indicate less than 1/10,000.
Higher in GHSR-KO HFD								Lower in GHSR-KO HFD
NAME	SIZE	ES	NES	NOM p-val	FDR q-val	FWER p-val		NAME	SIZE	ES	NES	NOM p-val	FDR q-val	FWER p-val
REACTOME_TRNA_PROCESSING_IN_THE_NUCLEUS	32	0.801076	2.21114	0	0.0173984	0.0143		REACTOME_MUSCLE_CONTRACTION	106	-0.815307	-2.3453	0	0	0
REACTOME_DEPOSITION_OF_NEW_CENPA_CONTAINING_NUCLEOSOMES_AT_THE_CENTROMERE	33	0.774479	2.16467	0	0.0284032	0.046		WP_STRIATED_MUSCLE_CONTRACTION_PATHWAY	29	-0.910541	-2.15967	0	0	0
REACTOME_CONDENSATION_OF_PROPHASE_CHROMOSOMES	27	0.796515	2.13843	0.000241896	0.0381551	0.0904		REACTOME_STRIATED_MUSCLE_CONTRACTION	26	-0.919612	-2.12646	0	0	0
REACTOME_CELL_CYCLE_CHECKPOINTS	161	0.597376	2.12099	0	0.0408661	0.1276		BIOCARTA_INTEGRIN_PATHWAY	16	-0.909885	-1.95538	0	0.0155684	0.0714
REACTOME_TRNA_PROCESSING	56	0.685723	2.10889	0	0.042858	0.163		KEGG_CARDIAC_MUSCLE_CONTRACTION	36	-0.78901	-1.94827	0.000322373	0.0154429	0.0879
REACTOME_RECOGNITION_AND_ASSOCIATION_OF_DNA_GLYCOSYLASE_WITH_SITE_CONTAINING_AN_AFFECTED_PURINE	21	0.815645	2.09679	0.000941177	0.0457074	0.2033		REACTOME_ION_HOMEOSTASIS	31	-0.81226	-1.93801	0	0.0175559	0.1188
REACTOME_BASE_EXCISION_REPAIR_AP_SITE_FORMATION	24	0.794018	2.08663	0.000244439	0.0486014	0.2452		KEGG_VASOPRESSIN_REGULATED_WATER_REABSORPTION	17	-0.880143	-1.91405	0.000176056	0.0283494	0.2116
REACTOME_G2_M_DNA_DAMAGE_CHECKPOINT	40	0.71771	2.08116	0.000531067	0.0475291	0.2691		KEGG_TIGHT_JUNCTION	63	-0.709218	-1.90679	0	0.0302291	0.2508
REACTOME_PROCESSING_OF_DNA_DOUBLE_STRAND_BREAK_ENDS	42	0.718453	2.07995	0.00026448	0.0432243	0.2739		REACTOME_CARDIAC_CONDUCTION	61	-0.709225	-1.88274	0.000594884	0.0481911	0.4043
REACTOME_MITOTIC_SPINDLE_CHECKPOINT	71	0.649959	2.06882	0.000640615	0.0486871	0.3324		KEGG_HYPERTROPHIC_CARDIOMYOPATHY_HCM	40	-0.749898	-1.87797	0.000158983	0.0479547	0.4351
REACTOME_DNA_DAMAGE_TELOMERE_STRESS_INDUCED_SENESCENCE	34	0.723772	2.04575	0.00131996	0.0665041	0.4556		PID_RHOA_PATHWAY	21	-0.833796	-1.86867	0.000697107	0.0530917	0.5048
REACTOME_MITOTIC_PROPHASE	59	0.665109	2.04353	0.000606428	0.0630721	0.4679		KEGG_DILATED_CARDIOMYOPATHY	40	-0.726835	-1.82222	0.00219642	0.117516	0.8146
REACTOME_DNA_METHYLATION	20	0.803422	2.03291	0.00233918	0.0691946	0.5255		BIOCARTA_UCALPAIN_PATHWAY	7	-0.957537	-1.79949	0.000194326	0.158283	0.9139
REACTOME_NONHOMOLOGOUS_END_JOINING_NHEJ	23	0.773877	2.03138	0.00289087	0.0658195	0.5347		PID_INSULIN_GLUCOSE_PATHWAY	9	-0.911374	-1.78771	0.00193461	0.175767	0.9456
REACTOME_INHIBITION_OF_DNA_RECOMBINATION_AT_TELOMERE	27	0.749568	2.01874	0.00251762	0.0747845	0.6032		REACTOME_PHASE_0_RAPID_DEPOLARISATION	16	-0.830458	-1.77992	0.00435177	0.184634	0.963
REACTOME_HDACS_DEACETYLATE_HISTONES	31	0.722464	2.01216	0.00322661	0.0772024	0.6386		BIOCARTA_MAL_PATHWAY	10	-0.885969	-1.77457	0.00212848	0.187475	0.9734
REACTOME_M_PHASE	210	0.551011	2.01117	0	0.0736191	0.6425		REACTOME_MYOGENESIS	17	-0.808706	-1.75975	0.00550231	0.219415	0.9895
REACTOME_CHROMOSOME_MAINTENANCE	69	0.634325	2.0013	0.000318471	0.0794681	0.6931		KEGG_ADHERENS_JUNCTION	31	-0.729567	-1.74303	0.00348259	0.262543	0.9966
REACTOME_MEIOTIC_RECOMBINATION	32	0.715977	1.99903	0.00237467	0.0774288	0.7033		BIOCARTA_MCALPAIN_PATHWAY	8	-0.908694	-1.74172	0.00191755	0.253467	0.9967
PID_PLK1_PATHWAY	31	0.720227	1.98914	0.00256674	0.083158	0.7481		WP_ARRHYTHMOGENIC_RIGHT_VENTRICULAR_CARDIOMYOPATHY	35	-0.712477	-1.73794	0.00485987	0.254118	0.9976
REACTOME_HATS_ACETYLATE_HISTONES	59	0.645573	1.9885	0.000302389	0.0799054	0.7519		KEGG_ARRHYTHMOGENIC_RIGHT_VENTRICULAR_CARDIOMYOPATHY_ARVC	35	-0.712477	-1.73732	0.00518975	0.244207	0.9976
REACTOME_G2_M_CHECKPOINTS	83	0.610288	1.98157	0.000341297	0.0829827	0.7805		REACTOME_GLUCONEOGENESIS	16	-0.811885	-1.73689	0.00778703	0.234495	0.9978
REACTOME_ERCC6_CSB_AND_EHMT2_G9A_POSITIVELY_REGULATE_RRNA_EXPRESSION	24	0.751348	1.97792	0.00282552	0.0830599	0.7958		BIOCARTA_ECM_PATHWAY	10	-0.858327	-1.70421	0.0112275	0.351994	1
REACTOME_FORMATION_OF_THE_BETA_CATENIN_TCF_TRANSACTIVATING_COMPLEX	30	0.716417	1.97617	0.0035497	0.0810937	0.802		REACTOME_REDUCTION_OF_CYTOSOLIC_CA_LEVELS	9	-0.870005	-1.70345	0.00980577	0.340807	1
REACTOME_PRC2_METHYLATES_HISTONES_AND_DNA	24	0.750613	1.96751	0.00478698	0.0856885	0.8315		BIOCARTA_CELL2CELL_PATHWAY	5	-0.959149	-1.70096	0.00138477	0.338055	1
REACTOME_RHO_GTPASES_ACTIVATE_PKNS	27	0.725874	1.95301	0.00596125	0.0962648	0.8738		WP_VITAMIN_DSENSITIVE_CALCIUM_SIGNALING_IN_DEPRESSION	13	-0.81709	-1.69779	0.0110783	0.339373	1
REACTOME_BASE_EXCISION_REPAIR	39	0.679057	1.9497	0.00517007	0.0958429	0.8812		REACTOME_TRANSCRIPTIONAL_REGULATION_BY_MECP2	29	-0.715034	-1.68942	0.00923635	0.364928	1
REACTOME_ACTIVATED_PKN1_STIMULATES_TRANSCRIPTION_OF_AR_ANDROGEN_RECEPTOR_REGULATED_GENES_KLK2_AND_KLK3	17	0.795929	1.94618	0.00366468	0.0954417	0.8891		WP_AIRWAY_SMOOTH_MUSCLE_CELL_CONTRACTION	9	-0.864028	-1.68793	0.0104247	0.359078	1
REACTOME_HOMOLOGY_DIRECTED_REPAIR	64	0.617139	1.93457	0.000949668	0.102566	0.9161		REACTOME_PRE_NOTCH_PROCESSING_IN_GOLGI	11	-0.828305	-1.68454	0.0128254	0.362467	1
REACTOME_E3_UBIQUITIN_LIGASES_UBIQUITINATE_TARGET_PROTEINS	27	0.714035	1.93271	0.00819062	0.100712	0.919		REACTOME_NEDDYLATION	118	-0.57768	-1.68086	0.00215575	0.367717	1
REACTOME_MITOTIC_PROMETAPHASE	118	0.562012	1.92544	0	0.104219	0.9328		WP_FAS_LIGAND_FASL_PATHWAY_AND_STRESS_INDUCTION_OF_HEAT_SHOCK_PROTEINS_HSP_REGULATION	23	-0.733049	-1.6716	0.0146048	0.400507	1
REACTOME_CELL_CYCLE_MITOTIC	291	0.508461	1.9185	0	0.107227	0.9426		PID_ECADHERIN_STABILIZATION_PATHWAY	14	-0.790939	-1.6697	0.0158877	0.397599	1
REACTOME_SIRT1_NEGATIVELY_REGULATES_RRNA_EXPRESSION	22	0.747458	1.91752	0.00663193	0.104751	0.9435		REACTOME_RAS_ACTIVATION_UPON_CA2_INFLUX_THROUGH_NMDA_RECEPTOR	13	-0.801787	-1.66718	0.0140377	0.398111	1
REACTOME_MEIOTIC_SYNAPSIS	27	0.714777	1.91435	0.00659019	0.104307	0.9471		KEGG_LEUKOCYTE_TRANSENDOTHELIAL_MIGRATION	52	-0.640489	-1.66407	0.00939907	0.402054	1
REACTOME_TRANSCRIPTIONAL_REGULATION_BY_SMALL_RNAS	39	0.665691	1.91419	0.00471328	0.10144	0.9473		REACTOME_CREATINE_METABOLISM	7	-0.887044	-1.66389	0.0118908	0.391451	1
REACTOME_GENE_SILENCING_BY_RNA	52	0.628802	1.90946	0.00173511	0.102595	0.9529		REACTOME_PLATELET_CALCIUM_HOMEOSTASIS	20	-0.745328	-1.65997	0.0153203	0.399375	1
REACTOME_B_WICH_COMPLEX_POSITIVELY_REGULATES_RRNA_EXPRESSION	28	0.706825	1.90696	0.00817439	0.101754	0.9559		KEGG_ARGININE_AND_PROLINE_METABOLISM	20	-0.742192	-1.65548	0.0172505	0.410767	1
REACTOME_RESOLUTION_OF_SISTER_CHROMATID_COHESION	79	0.590098	1.90575	0.00200334	0.100142	0.9573		KEGG_VIRAL_MYOCARDITIS	27	-0.710404	-1.65331	0.0192051	0.410839	1
REACTOME_POSITIVE_EPIGENETIC_REGULATION_OF_RRNA_EXPRESSION	36	0.668244	1.90381	0.00529801	0.0990741	0.9594		BIOCARTA_ACTINY_PATHWAY	8	-0.864642	-1.65206	0.0169884	0.406479	1
REACTOME_CELL_CYCLE	349	0.493776	1.90097	0	0.0986591	0.9623		BIOCARTA_NO1_PATHWAY	12	-0.808782	-1.65173	0.019483	0.397868	1
REACTOME_RNA_POLYMERASE_I_PROMOTER_ESCAPE	33	0.679753	1.89996	0.00621279	0.0970705	0.9631		BIOCARTA_MET_PATHWAY	19	-0.746349	-1.64659	0.0188579	0.412767	1
REACTOME_EPIGENETIC_REGULATION_OF_GENE_EXPRESSION	61	0.610705	1.89027	0.00215451	0.101655	0.9702		PID_THROMBIN_PAR4_PATHWAY	5	-0.924277	-1.64361	0.00944154	0.41766	1
REACTOME_MEIOSIS	43	0.643575	1.88318	0.00530926	0.104586	0.9753		REACTOME_ION_CHANNEL_TRANSPORT	78	-0.5993	-1.64283	0.0057151	0.411716	1
WP_RETINOBLASTOMA_GENE_IN_CANCER	54	0.613682	1.86643	0.00437063	0.114819	0.9831		WP_UREA_CYCLE_AND_METABOLISM_OF_AMINO_GROUPS	8	-0.852341	-1.63977	0.018515	0.417283	1
REACTOME_RNA_POLYMERASE_I_TRANSCRIPTION	42	0.637674	1.84443	0.00654843	0.129538	0.9911		REACTOME_CREB1_PHOSPHORYLATION_THROUGH_NMDA_RECEPTOR_MEDIATED_ACTIVATION_OF_RAS_SIGNALING	17	-0.75639	-1.63378	0.0192723	0.437792	1
REACTOME_DNA_DOUBLE_STRAND_BREAK_RESPONSE	34	0.654643	1.83983	0.0105346	0.130521	0.9922		BIOCARTA_RHO_PATHWAY	13	-0.786676	-1.6332	0.0253025	0.431052	1
REACTOME_TRANSCRIPTIONAL_REGULATION_OF_GRANULOPOIESIS	32	0.661873	1.83791	0.00536125	0.129269	0.9927		KEGG_REGULATION_OF_ACTIN_CYTOSKELETON	86	-0.581718	-1.62894	0.00695233	0.443437	1
REACTOME_NEGATIVE_EPIGENETIC_REGULATION_OF_RRNA_EXPRESSION	43	0.623784	1.83701	0.00523416	0.127307	0.9928		BIOCARTA_PDZS_PATHWAY	11	-0.805111	-1.62854	0.024541	0.436172	1
REACTOME_TELOMERE_MAINTENANCE	51	0.607108	1.83359	0.00582581	0.127417	0.994		BIOCARTA_RAC1_PATHWAY	7	-0.871506	-1.62596	0.0180163	0.44005	1
REACTOME_RUNX1_REGULATES_TRANSCRIPTION_OF_GENES_INVOLVED_IN_DIFFERENTIATION_OF_HSCS	51	0.602856	1.81286	0.00620767	0.141862	0.9968		REACTOME_STIMULI_SENSING_CHANNELS	39	-0.657551	-1.62209	0.0161703	0.450585	1
PID_REG_GR_PATHWAY	34	0.645956	1.81185	0.0133613	0.13996	0.997		REACTOME_VASOPRESSIN_REGULATES_RENAL_WATER_HOMEOSTASIS_VIA_AQUAPORINS	19	-0.731047	-1.61951	0.0259626	0.454728	1
REACTOME_RHO_GTPASE_EFFECTORS	150	0.51744	1.81134	0.000433088	0.137765	0.997		BIOCARTA_AGR_PATHWAY	14	-0.770412	-1.6162	0.0240853	0.46234	1
REACTOME_TYPE_I_HEMIDESMOSOME_ASSEMBLY	6	0.932024	1.79304	0.00103327	0.151047	0.9987		WP_NOCGMPPKG_MEDIATED_NEUROPROTECTION	16	-0.75515	-1.61162	0.0222386	0.47674	1
WP_CORTICOTROPINRELEASING_HORMONE_SIGNALING_PATHWAY	42	0.615699	1.79157	0.0123922	0.149719	0.9988		BIOCARTA_HSP27_PATHWAY	8	-0.84523	-1.60886	0.0284944	0.482036	1
REACTOME_RUNX1_REGULATES_GENES_INVOLVED_IN_MEGAKARYOCYTE_DIFFERENTIATION_AND_PLATELET_FUNCTION	32	0.645621	1.7874	0.0112647	0.150872	0.9989		WP_G13_SIGNALING_PATHWAY	20	-0.71871	-1.60344	0.0300194	0.501484	1
REACTOME_KERATINIZATION	22	0.688696	1.78441	0.00817184	0.150984	0.9991		KEGG_FOCAL_ADHESION	92	-0.569338	-1.60125	0.00737545	0.503716	1
REACTOME_DNA_DOUBLE_STRAND_BREAK_REPAIR	79	0.550356	1.78004	0.00332668	0.152553	0.9993		BIOCARTA_RAB_PATHWAY	7	-0.855024	-1.5995	0.0299749	0.503955	1
REACTOME_G0_AND_EARLY_G1	17	0.72613	1.77834	0.0100089	0.151494	0.9993		BIOCARTA_CCR3_PATHWAY	8	-0.836779	-1.59784	0.0322205	0.503896	1
REACTOME_MITOTIC_TELOPHASE_CYTOKINESIS	9	0.841567	1.77514	0.00546333	0.151956	0.9993		REACTOME_ANTIGEN_PROCESSING_UBIQUITINATION_PROTEASOME_DEGRADATION	148	-0.535231	-1.5942	0.00363118	0.514076	1
REACTOME_ESTROGEN_DEPENDENT_GENE_EXPRESSION	59	0.576643	1.7747	0.00919881	0.14984	0.9993		REACTOME_AQUAPORIN_MEDIATED_TRANSPORT	20	-0.712268	-1.59078	0.0349284	0.522959	1
REACTOME_GOLGI_CISTERNAE_PERICENTRIOLAR_STACK_REORGANIZATION	8	0.861271	1.77444	0.00352332	0.147646	0.9993		REACTOME_LONG_TERM_POTENTIATION	13	-0.765018	-1.58524	0.0366716	0.543647	1
REACTOME_UB_SPECIFIC_PROCESSING_PROTEASES	90	0.540596	1.77279	0.00277874	0.146762	0.9994		REACTOME_PURINE_SALVAGE	5	-0.893224	-1.58509	0.0309319	0.53566	1
REACTOME_FORMATION_OF_THE_CORNIFIED_ENVELOPE	22	0.688696	1.76685	0.0145506	0.150082	0.9994		PID_FAK_PATHWAY	25	-0.685974	-1.58377	0.0285909	0.534043	1
WP_IL17_SIGNALING_PATHWAY	12	0.773784	1.7666	0.00870701	0.147944	0.9994		WP_ASSOCIATION_BETWEEN_PHYSICOCHEMICAL_FEATURES_AND_TOXICITY_ASSOCIATED_PATHWAYS	27	-0.669456	-1.57694	0.0356901	0.56152	1
REACTOME_ESR_MEDIATED_SIGNALING	89	0.532128	1.75926	0.00206754	0.152447	0.9997		REACTOME_NETRIN_1_SIGNALING	23	-0.689298	-1.56492	0.0362658	0.618573	1
REACTOME_PROTEIN_UBIQUITINATION	36	0.616892	1.74469	0.0189026	0.164789	0.9999		WP_GLYCOLYSIS_AND_GLUCONEOGENESIS	20	-0.699637	-1.559	0.0390312	0.633095	1
PID_DELTA_NP63_PATHWAY	22	0.676159	1.73454	0.0143597	0.173351	1		WP_PURINE_METABOLISM	6	-0.853479	-1.55677	0.0499902	0.636426	1
REACTOME_SEPARATION_OF_SISTER_CHROMATIDS	113	0.512126	1.73045	0.00297952	0.175568	1		REACTOME_NEGATIVE_REGULATION_OF_NMDA_RECEPTOR_MEDIATED_NEURONAL_TRANSMISSION	12	-0.763628	-1.55197	0.0496241	0.654751	1
REACTOME_ACTIVATION_OF_NIMA_KINASES_NEK9_NEK6_NEK7	5	0.932341	1.73024	0.00264013	0.173298	1		KEGG_ALZHEIMERS_DISEASE	76	-0.565857	-1.54997	0.0164883	0.65656	1
PID_AURORA_B_PATHWAY	27	0.643063	1.72989	0.0165719	0.17123	1		WP_FACTORS_AND_PATHWAYS_AFFECTING_INSULINLIKE_GROWTH_FACTOR_IGF1AKT_SIGNALING	18	-0.709164	-1.54536	0.0479501	0.673468	1
REACTOME_MITOTIC_METAPHASE_AND_ANAPHASE	130	0.497716	1.72374	0.00124481	0.176	1		KEGG_GLYCOLYSIS_GLUCONEOGENESIS	29	-0.653485	-1.54533	0.0327869	0.664287	1
WP_GASTRIC_CANCER_NETWORK_1	19	0.688343	1.7216	0.0170901	0.176011	1		KEGG_INSULIN_SIGNALING_PATHWAY	63	-0.573711	-1.53606	0.027381	0.707656	1
REACTOME_DISEASES_OF_PROGRAMMED_CELL_DEATH	39	0.587255	1.71326	0.0147374	0.183635	1		KEGG_CALCIUM_SIGNALING_PATHWAY	77	-0.557698	-1.53296	0.0216607	0.706048	1
REACTOME_HCMV_LATE_EVENTS	43	0.579234	1.71003	0.0179608	0.185258	1		WP_FOCAL_ADHESION	92	-0.541068	-1.53273	0.0195449	0.698029	1
REACTOME_INITIATION_OF_NUCLEAR_ENVELOPE_NE_REFORMATION	7	0.860013	1.70916	0.00653461	0.183889	1		WP_SPINAL_CORD_INJURY	57	-0.580672	-1.51637	0.0372661	0.762979	1
REACTOME_POLO_LIKE_KINASE_MEDIATED_EVENTS	13	0.74144	1.70737	0.0143136	0.18382	1		WP_SUDDEN_INFANT_DEATH_SYNDROME_SIDS_SUSCEPTIBILITY_PATHWAYS	78	-0.548017	-1.50941	0.0275783	0.784261	1
REACTOME_RHO_GTPASES_ACTIVATE_FORMINS	82	0.522881	1.70272	0.00846883	0.187317	1		PID_RB_1PATHWAY	35	-0.620756	-1.50694	0.0445528	0.769976	1
REACTOME_MITOCHONDRIAL_FATTY_ACID_BETA_OXIDATION	22	0.65569	1.69716	0.0185759	0.192141	1		REACTOME_GLUCOSE_METABOLISM	47	-0.584716	-1.50627	0.0394959	0.764667	1
KEGG_VALINE_LEUCINE_AND_ISOLEUCINE_DEGRADATION	25	0.630893	1.68204	0.020945	0.211659	1		REACTOME_CLASS_I_MHC_MEDIATED_ANTIGEN_PROCESSING_PRESENTATION	176	-0.49035	-1.48794	0.011417	0.850813	1
REACTOME_DEUBIQUITINATION	119	0.491207	1.67868	0.00464576	0.214207	1		REACTOME_TRANSPORT_OF_SMALL_MOLECULES	291	-0.46261	-1.46617	0.0047259	0.890485	1
REACTOME_CONDENSATION_OF_PROMETAPHASE_CHROMOSOMES	8	0.795947	1.64976	0.0142677	0.262339	1		KEGG_MAPK_SIGNALING_PATHWAY	119	-0.497158	-1.44577	0.0314143	0.915118	1
WP_REGULATION_OF_SISTER_CHROMATID_SEPARATION_AT_THE_METAPHASEANAPHASE_TRANSITION	13	0.709785	1.64851	0.0218531	0.261595	1		WP_MAPK_SIGNALING_PATHWAY	114	-0.485882	-1.41271	0.0456102	1	1
REACTOME_APOPTOTIC_CLEAVAGE_OF_CELL_ADHESION_PROTEINS	7	0.822361	1.64137	0.012105	0.272823	1		REACTOME_NEURONAL_SYSTEM	176	-0.444022	-1.34717	0.0499936	1	1
REACTOME_REGULATION_OF_PLK1_ACTIVITY_AT_G2_M_TRANSITION	39	0.570461	1.64096	0.0259811	0.270411	1
WP_DNA_IRDAMAGE_AND_CELLULAR_RESPONSE_VIA_ATR	47	0.547287	1.63907	0.0222347	0.271142	1
REACTOME_CELL_JUNCTION_ORGANIZATION	45	0.554813	1.63899	0.0237569	0.268144	1
WP_TAMOXIFEN_METABOLISM	5	0.882208	1.63472	0.00852619	0.273763	1
REACTOME_DARPP_32_EVENTS	13	0.7072	1.63148	0.0242698	0.277301	1
REACTOME_ACTIVATION_OF_ANTERIOR_HOX_GENES_IN_HINDBRAIN_DEVELOPMENT_DURING_EARLY_EMBRYOGENESIS	49	0.54292	1.63131	0.0258844	0.274542	1
BIOCARTA_EFP_PATHWAY	10	0.743307	1.62959	0.0223656	0.274997	1
KEGG_TASTE_TRANSDUCTION	13	0.703729	1.62866	0.0242863	0.273734	1
REACTOME_DISEASES_OF_DNA_REPAIR	7	0.81354	1.62695	0.0177936	0.274224	1
REACTOME_TRANSCRIPTION_OF_E2F_TARGETS_UNDER_NEGATIVE_CONTROL_BY_P107_RBL1_AND_P130_RBL2_IN_COMPLEX_WITH_HDAC1	12	0.715165	1.61569	0.0259599	0.295749	1
REACTOME_DNA_REPAIR	158	0.454905	1.61012	0.00268817	0.305426	1
BIOCARTA_SET_PATHWAY	6	0.828487	1.60926	0.0168946	0.304225	1
REACTOME_TP53_REGULATES_TRANSCRIPTION_OF_CELL_CYCLE_GENES	27	0.602658	1.60917	0.0299221	0.301263	1
REACTOME_APC_C_MEDIATED_DEGRADATION_OF_CELL_CYCLE_PROTEINS	51	0.53488	1.60862	0.0249036	0.299415	1
REACTOME_FATTY_ACID_METABOLISM	80	0.492882	1.60386	0.0143183	0.307359	1
REACTOME_AURKA_ACTIVATION_BY_TPX2	35	0.566742	1.60098	0.027027	0.310853	1
REACTOME_RND3_GTPASE_CYCLE	17	0.652389	1.59661	0.0311151	0.318063	1
REACTOME_CYCLIN_A_B1_B2_ASSOCIATED_EVENTS_DURING_G2_M_TRANSITION	20	0.6331	1.59162	0.0319324	0.32707	1
REACTOME_NUCLEOBASE_CATABOLISM	16	0.66064	1.59002	0.030829	0.327838	1
PID_SYNDECAN_1_PATHWAY	20	0.625344	1.58417	0.0361811	0.339294	1
REACTOME_OXIDATIVE_STRESS_INDUCED_SENESCENCE	46	0.533348	1.58136	0.0305237	0.343212	1
REACTOME_RND2_GTPASE_CYCLE	18	0.638691	1.57696	0.0306583	0.351296	1
REACTOME_G1_S_SPECIFIC_TRANSCRIPTION	19	0.62781	1.57553	0.0376183	0.351721	1
REACTOME_DNA_STRAND_ELONGATION	22	0.603909	1.57022	0.0382539	0.362242	1
REACTOME_G2_M_DNA_REPLICATION_CHECKPOINT	5	0.846107	1.56391	0.0207275	0.375963	1
BIOCARTA_BARD1_PATHWAY	5	0.844022	1.56342	0.0249645	0.373922	1
REACTOME_CHROMATIN_MODIFYING_ENZYMES	110	0.462459	1.56336	0.0184419	0.370704	1
REACTOME_RESPIRATORY_ELECTRON_TRANSPORT_ATP_SYNTHESIS_BY_CHEMIOSMOTIC_COUPLING_AND_HEAT_PRODUCTION_BY_UNCOUPLING_PROTEINS	50	0.520691	1.56324	0.0349871	0.367701	1
REACTOME_MASTL_FACILITATES_MITOTIC_PROGRESSION	6	0.802074	1.56318	0.0333606	0.364576	1
PID_FOXM1_PATHWAY	26	0.586239	1.56301	0.0339971	0.361794	1
REACTOME_ACTIVATION_OF_ATR_IN_RESPONSE_TO_REPLICATION_STRESS	24	0.594163	1.55651	0.0424674	0.376194	1
REACTOME_PHOSPHORYLATION_OF_EMI1	6	0.812442	1.55465	0.0296846	0.378008	1
KEGG_CELL_CYCLE	68	0.491578	1.55022	0.032175	0.387139	1
REACTOME_FORMATION_OF_SENESCENCE_ASSOCIATED_HETEROCHROMATIN_FOCI_SAHF	8	0.759012	1.54895	0.0373257	0.387331	1
REACTOME_TP53_REGULATES_TRANSCRIPTION_OF_SEVERAL_ADDITIONAL_CELL_DEATH_GENES_WHOSE_SPECIFIC_ROLES_IN_P53_DEPENDENT_APOPTOSIS_REMAIN_UNCERTAIN	6	0.803246	1.54757	0.0303527	0.38795	1
WP_OXIDATIVE_PHOSPHORYLATION	23	0.59435	1.54741	0.0388916	0.385093	1
REACTOME_SIGNALING_BY_RHO_GTPASES_MIRO_GTPASES_AND_RHOBTB3	310	0.405284	1.54167	0	0.397979	1
REACTOME_RESOLUTION_OF_D_LOOP_STRUCTURES_THROUGH_SYNTHESIS_DEPENDENT_STRAND_ANNEALING_SDSA	19	0.615538	1.54005	0.0444029	0.399322	1
REACTOME_UNWINDING_OF_DNA	12	0.675401	1.53813	0.0455718	0.401577	1
BIOCARTA_ACE2_PATHWAY	6	0.794642	1.53243	0.038937	0.414959	1
REACTOME_ARYL_HYDROCARBON_RECEPTOR_SIGNALLING	5	0.824154	1.5271	0.0369996	0.427435	1
REACTOME_HCMV_EARLY_EVENTS	51	0.507476	1.52479	0.0385619	0.430904	1
REACTOME_REPRODUCTION	49	0.505464	1.5247	0.0368297	0.427757	1
BIOCARTA_AKAP95_PATHWAY	5	0.810914	1.51992	0.0377889	0.438914	1
WP_CELL_CYCLE	65	0.482881	1.51847	0.0323082	0.439958	1
WP_GASTRIC_CANCER_NETWORK_2	21	0.592475	1.51557	0.0482955	0.441921	1
WP_PYRIMIDINE_METABOLISM	42	0.51752	1.50877	0.0466067	0.456309	1
PID_AVB3_INTEGRIN_PATHWAY	36	0.528171	1.49974	0.0476444	0.467424	1
REACTOME_ASSEMBLY_OF_THE_PRE_REPLICATIVE_COMPLEX	38	0.520365	1.49314	0.0472317	0.4681	1
KEGG_PYRIMIDINE_METABOLISM	45	0.505618	1.48764	0.045977	0.475339	1
WP_DNA_REPAIR_PATHWAYS_FULL_NETWORK	59	0.478294	1.48575	0.0452774	0.474705	1
REACTOME_SIGNALING_BY_NUCLEAR_RECEPTORS	119	0.433295	1.47698	0.0211401	0.483242	1
REACTOME_TCF_DEPENDENT_SIGNALING_IN_RESPONSE_TO_WNT	87	0.448	1.47165	0.0360986	0.481288	1
REACTOME_DNA_REPLICATION_PRE_INITIATION	47	0.494258	1.47013	0.0465182	0.482929	1
REACTOME_CELLULAR_SENESCENCE	88	0.437942	1.43713	0.0431276	0.526789	1
REACTOME_TRANSCRIPTIONAL_REGULATION_BY_RUNX1	94	0.429321	1.42135	0.0453097	0.56561	1
REACTOME_METABOLISM_OF_RNA	288	0.346707	1.3075	0.0194357	0.687494	1
